# Supplementary material for: CMG helicase disassembly is essential and driven by two pathways in budding yeast
Source: EMBO J. 2024 Jul 22;43(18):2. doi: 10.1038/s44318-024-00161-x (PMC11405719; doi:10.1038/s44318-024-00161-x)
Supplement: Supplementary file 3 — Dataset EV1 [file 44318_2024_161_MOESM3_ESM.zip]

Archive with 5 entries (4 files):
- Dataset EV1/
- Dataset EV1/Dataset EV1_README.txt
- __MACOSX/Dataset EV1/._Dataset EV1_README.txt
- Dataset EV1/Dataset EV1.xlsx
- __MACOSX/Dataset EV1/._Dataset EV1.xlsx
