# Supplementary material for: CMG helicase disassembly is essential and driven by two pathways in budding yeast
Source: EMBO J. 2024 Jul 22;43(18):2. doi: 10.1038/s44318-024-00161-x (PMC11405719; doi:10.1038/s44318-024-00161-x)
Supplement: Supplementary file 3 — Dataset EV1 [file 44318_2024_161_MOESM3_ESM.zip › Dataset EV1/Dataset EV1.xlsx]

## Sheet: MS raw data
			68888	68889	68890	68891
Protein	Accession Number	Molecular Weight	Spectral counts (control - IP of TAP tag)	Spectral counts (IP of TAP-Sld5)	Spectral counts (IP of ProteinA-Dia2)	Spectral counts (IP of ProteinA-Dia2-∆TPR)
DIA2 SGDID:S000005606, Chr XV from 474594-476792, Genome Release 64-2-1, Verified ORF, "Origin-binding F-box protein; forms SCF ubiquitin ligase complex with Skp1p and Cdc53p; functions in ubiquitylation of silent chromatin structural protein Sir4p; required to target Cdc6p for destruction during G1 phase; required for deactivation of Rad53 checkpoint kinase, completion of DNA replication during …	YOR080W	85 kDa	85	404	4585	2919
CDC53 SGDID:S000002290, Chr IV from 224304-226751, Genome Release 64-2-1, Verified ORF, "Cullin; structural protein of SCF complexes (which also contain Skp1p, Cdc34p, Hrt1p and an F-box protein) involved in ubiquitination; SCF promotes the G1-S transition by targeting G1 cyclins and the Cln-CDK inhibitor Sic1p for degradation"	YDL132W	94 kDa	19	351	3008	2938
CTF4 SGDID:S000006339, Chr XVI from 799234-802017, Genome Release 64-2-1, Verified ORF, "Chromatin-associated protein; required for sister chromatid cohesion; interacts with DNA polymerase alpha (Pol1p) and may link DNA synthesis to sister chromatid cohesion"	YPR135W	104 kDa	21	2244	2640	68
RPL3 SGDID:S000005589, Chr XV from 444686-445849, Genome Release 64-2-1, Verified ORF, "Ribosomal 60S subunit protein L3; homologous to mammalian ribosomal protein L3 and bacterial L3; plays an important role in function of eIF5B in stimulating 3' end processing of 18S rRNA in context of 80S ribosomes that have not yet engaged in translation; involved in replication and maintenance of killer doub…	YOR063W	44 kDa	506	287	3014	337
EFT2 SGDID:S000002793, Chr IV from 1243230-1245758, Genome Release 64-2-1, Verified ORF, "Elongation factor 2 (EF-2), also encoded by EFT1; catalyzes ribosomal translocation during protein synthesis; contains diphthamide, the unique posttranslationally modified histidine residue specifically ADP-ribosylated by diphtheria toxin; EFT2 has a paralog, EFT1, that arose from the whole genome duplicatio…	YDR385W (+1)	93 kDa	585	338	1767	1006
SPT16 SGDID:S000003175, Chr VII from 98969-102076, Genome Release 64-2-1, Verified ORF, "Subunit of the heterodimeric FACT complex (Spt16p-Pob3p); FACT associates with chromatin via interaction with Nhp6Ap and Nhp6Bp, and reorganizes nucleosomes to facilitate access to DNA by RNA and DNA polymerases; SPT16 specifically required for diauxic shift-induced H2B deposition onto rDNA genes; some mutati…	YGL207W	119 kDa	208	1705	934	217
SKP1 SGDID:S000002736, Chr IV from 1126018-1125434, Genome Release 64-2-1, reverse complement, Verified ORF, "Evolutionarily conserved kinetochore protein; part of multiple protein complexes, including the SCF ubiquitin ligase complex, the CBF3 complex that binds centromeric DNA, and the RAVE complex that regulates assembly of the V-ATPase; protein abundance increases in response to DNA replicati…	YDR328C	22 kDa	3	85	1802	1440
SSA1 SGDID:S000000004, Chr I from 141431-139503, Genome Release 64-2-1, reverse complement, Verified ORF, "ATPase involved in protein folding and NLS-directed nuclear transport; member of HSP70 family; forms chaperone complex with Ydj1p; localized to nucleus, cytoplasm, and cell wall; 98% identical with paralog Ssa2p, but subtle differences between the two proteins provide functional specificity …	YAL005C	70 kDa	302	292	1099	1083
MCM4 SGDID:S000006223, Chr XVI from 596750-599551, Genome Release 64-2-1, Verified ORF, "Essential helicase component of heterohexameric MCM2-7 complexes; MCM2-7 complexes bind pre-replication complexes on DNA and melt DNA prior to replication; forms an Mcm4p-6p-7p subcomplex; shows nuclear accumulation in G1; homolog of S. pombe Cdc21p"	YPR019W	105 kDa	13	1667	1100	40
MRC1 SGDID:S000000566, Chr III from 22106-18816, Genome Release 64-2-1, reverse complement, Verified ORF, "S-phase checkpoint protein required for DNA replication; couples DNA helicase and DNA polymerase; interacts with and stabilizes Pol2p at stalled replication forks during stress, where it forms a pausing complex with Tof1p and is phosphorylated by Mec1p; with Hog1p defines a novel S-phase che…	YCL061C	124 kDa	2	1483	1225	68
MCM3 SGDID:S000000758, Chr V from 86937-89852, Genome Release 64-2-1, Verified ORF, "Protein involved in DNA replication; component of the Mcm2-7 hexameric helicase complex that binds chromatin as a part of the pre-replicative complex"	YEL032W	108 kDa	6	1475	1301	47
SSA2 SGDID:S000003947, Chr XII from 97485-95566, Genome Release 64-2-1, reverse complement, Verified ORF, "ATP-binding protein; involved in protein folding and vacuolar import of proteins; member of heat shock protein 70 (HSP70) family; associated with the chaperonin-containing T-complex; present in the cytoplasm, vacuolar membrane and cell wall; 98% identical with paralog Ssa1p, but subtle diffe…	YLL024C	69 kDa	126	128	882	866
MCM6 SGDID:S000003169, Chr VII from 120907-117854, Genome Release 64-2-1, reverse complement, Verified ORF, "Protein involved in DNA replication; component of the Mcm2-7 hexameric helicase complex that binds chromatin as a part of the pre-replicative complex; forms a subcomplex with Mcm4p and Mcm7p"	YGL201C	113 kDa	13	1550	916	26
MCM2 SGDID:S000000119, Chr II from 177526-174920, Genome Release 64-2-1, reverse complement, Verified ORF, "Protein involved in DNA replication; component of the Mcm2-7 hexameric helicase complex that binds chromatin as a part of the pre-replicative complex; relative distribution to the nucleus increases upon DNA replication stress"	YBL023C	99 kDa	14	1428	1003	42
RPS1B SGDID:S000004528, Chr XIII from 146482-147249, Genome Release 64-2-1, Verified ORF, "Ribosomal protein 10 (rp10) of the small (40S) subunit; homologous to mammalian ribosomal protein S3A, no bacterial homolog; RPS1B has a paralog, RPS1A, that arose from the whole genome duplication"	YML063W	29 kDa	215	148	977	345
SSB1 SGDID:S000002388, Chr IV from 44065-45906, Genome Release 64-2-1, Verified ORF, "Cytoplasmic ATPase that is a ribosome-associated molecular chaperone; functions with J-protein partner Zuo1p; may be involved in folding of newly-made polypeptide chains; member of the HSP70 family; interacts with phosphatase subunit Reg1p; SSB1 has a paralog, SSB2, that arose from the whole genome duplication"	YDL229W	67 kDa	275	302	1015	682
RPS1A SGDID:S000004433, Chr XII from 1018908-1018141, Genome Release 64-2-1, reverse complement, Verified ORF, "Ribosomal protein 10 (rp10) of the small (40S) subunit; homologous to mammalian ribosomal protein S3A, no bacterial homolog; RPS1A has a paralog, RPS1B, that arose from the whole genome duplication"	YLR441C	29 kDa	199	143	1059	411
TOF1 SGDID:S000005217, Chr XIV from 122883-126599, Genome Release 64-2-1, Verified ORF, "Subunit of a replication-pausing checkpoint complex; Tof1p-Mrc1p-Csm3p acts at the stalled replication fork to promote sister chromatid cohesion after DNA damage, facilitating gap repair of damaged DNA; interacts with the MCM helicase; relocalizes to the cytosol in response to hypoxia"	YNL273W	141 kDa	4	1224	960	43
YPL257W-B SGDID:S000007358, Chr XVI from 56748-58052,58054-62016, Genome Release 64-2-1, transposable_element_gene, "Retrotransposon TYA Gag and TYB Pol genes; transcribed/translated as one unit; polyprotein is processed to make a nucleocapsid-like protein (Gag), reverse transcriptase (RT), protease (PR), and integrase (IN); similar to retroviral genes"	YPL257W-B	199 kDa	0	0	90	0
YER138C SGDID:S000000940, Chr V from 447721-443756,449024-447723, Genome Release 64-2-1, reverse complement, transposable_element_gene, "Retrotransposon TYA Gag and TYB Pol genes; transcribed/translated as one unit; polyprotein is processed to make a nucleocapsid-like protein (Gag), reverse transcriptase (RT), protease (PR), and integrase (IN); similar to retroviral genes"	YER138C	199 kDa	426	357	597	419
RPL4A SGDID:S000000235, Chr II from 300166-301254, Genome Release 64-2-1, Verified ORF, "Ribosomal 60S subunit protein L4A; N-terminally acetylated; homologous to mammalian ribosomal protein L4 and bacterial L4; RPL4A has a paralog, RPL4B, that arose from the whole genome duplication"	YBR031W	39 kDa	122	76	882	80
SSB2 SGDID:S000005153, Chr XIV from 252059-253900, Genome Release 64-2-1, Verified ORF, "Cytoplasmic ATPase that is a ribosome-associated molecular chaperone; functions with J-protein partner Zuo1p; may be involved in the folding of newly-synthesized polypeptide chains; member of the HSP70 family; SSB2 has a paralog, SSB1, that arose from the whole genome duplication"	YNL209W	67 kDa	0	0	308	0
RPS3 SGDID:S000005122, Chr XIV from 302680-303402, Genome Release 64-2-1, Verified ORF, "Protein component of the small (40S) ribosomal subunit; has apurinic/apyrimidinic (AP) endonuclease activity; essential for viability; homologous to mammalian ribosomal protein S3 and bacterial S3"	YNL178W	27 kDa	308	206	823	245
YPR137C-B SGDID:S000007360, Chr XVI from 808963-805001,810269-808965, Genome Release 64-2-1, reverse complement, transposable_element_gene, "Retrotransposon TYA Gag and TYB Pol genes; transcribed/translated as one unit; polyprotein is processed to make a nucleocapsid-like protein (Gag), reverse transcriptase (RT), protease (PR), and integrase (IN); similar to retroviral genes"	YPR137C-B	199 kDa	82	0	206	204
YJR029W SGDID:S000003790, Chr X from 478344-479644,479646-483612, Genome Release 64-2-1, transposable_element_gene, "Retrotransposon TYA Gag and TYB Pol genes; transcribed/translated as one unit; polyprotein is processed to make a nucleocapsid-like protein (Gag), reverse transcriptase (RT), protease (PR), and integrase (IN); similar to retroviral genes"	YJR029W	199 kDa	0	69	87	162
RPL4B SGDID:S000002419, Chr IV from 471853-472941, Genome Release 64-2-1, Verified ORF, "Ribosomal 60S subunit protein L4B; homologous to mammalian ribosomal protein L4 and bacterial L4; RPL4B has a paralog, RPL4A, that arose from the whole genome duplication"	YDR012W	39 kDa	179	96	1038	301
YPR158W-B SGDID:S000007364, Chr XVI from 844709-846013,846015-849980, Genome Release 64-2-1, transposable_element_gene, "Retrotransposon TYA Gag and TYB Pol genes; transcribed/translated as one unit; polyprotein is processed to make a nucleocapsid-like protein (Gag), reverse transcriptase (RT), protease (PR), and integrase (IN); similar to retroviral genes"	YPR158W-B	199 kDa	131	132	0	0
YOL103W-B SGDID:S000007350, Chr XV from 118000-119304,119306-123268, Genome Release 64-2-1, transposable_element_gene, "Retrotransposon TYA Gag and TYB Pol genes; transcribed/translated as one unit; polyprotein is processed to make a nucleocapsid-like protein (Gag), reverse transcriptase (RT), protease (PR), and integrase (IN); similar to retroviral genes"	YOL103W-B	199 kDa	0	23	0	0
YDR210C-D SGDID:S000007410, Chr IV from 882621-878659,883927-882623, Genome Release 64-2-1, reverse complement, transposable_element_gene, "Retrotransposon TYA Gag and TYB Pol genes; transcribed/translated as one unit; polyprotein is processed to make a nucleocapsid-like protein (Gag), reverse transcriptase (RT), protease (PR), and integrase (IN); similar to retroviral genes"	YDR210C-D	199 kDa	0	0	80	143
YNL054W-B SGDID:S000007385, Chr XIV from 519456-520760,520762-524706, Genome Release 64-2-1, transposable_element_gene, "TyB Gag-Pol protein; proteolytically processed to make the Gag, RT, PR, and IN proteins that are required for retrotransposition"	YNL054W-B	198 kDa	0	0	0	63
YER160C SGDID:S000000962, Chr V from 496821-492856,498124-496823, Genome Release 64-2-1, reverse complement, transposable_element_gene, "Retrotransposon TYA Gag and TYB Pol genes; transcribed/translated as one unit; polyprotein is processed to make a nucleocapsid-like protein (Gag), reverse transcriptase (RT), protease (PR), and integrase (IN); similar to retroviral genes"	YER160C	199 kDa	0	0	71	0
RPS6B SGDID:S000000385, Chr II from 592416-591712,592774-592769, Genome Release 64-2-1, reverse complement, Verified ORF, "Protein component of the small (40S) ribosomal subunit; homologous to mammalian ribosomal protein S6, no bacterial homolog; RPS6B has a paralog, RPS6A, that arose from the whole genome duplication"	YBR181C (+1)	27 kDa	231	151	578	292
MCM7 SGDID:S000000406, Chr II from 625772-628309, Genome Release 64-2-1, Verified ORF, "Component of the Mcm2-7 hexameric helicase complex; MCM2-7 primes origins of DNA replication in G1 and becomes an active ATP-dependent helicase that promotes DNA melting and elongation in S-phase; forms an Mcm4p-6p-7p subcomplex"	YBR202W	95 kDa	5	979	794	42
MCM5 SGDID:S000004264, Chr XII from 691555-693882, Genome Release 64-2-1, Verified ORF, "Component of the Mcm2-7 hexameric helicase complex; MCM complex is important for priming origins of DNA replication in G1 and becomes an active ATP-dependent helicase that promotes DNA melting and elongation when activated by Cdc7p-Dbf4p in S-phase"	YLR274W	86 kDa	12	973	670	40
TEF2 SGDID:S000000322, Chr II from 477671-479047, Genome Release 64-2-1, Verified ORF, "Translational elongation factor EF-1 alpha; also encoded by TEF1; functions in the binding reaction of aminoacyl-tRNA (AA-tRNA) to ribosomes; TEF2-RFP levels increase during replicative aging; may also have a role in tRNA re-export from the nucleus; TEF2 has a paralog, TEF1, that arose from the whole genome du…	YBR118W (+1)	50 kDa	282	318	565	413
ASC1 SGDID:S000004722, Chr XIII from 499878-499456,500688-500152, Genome Release 64-2-1, reverse complement, Verified ORF, "G-protein beta subunit and guanine dissociation inhibitor for Gpa2p; ortholog of RACK1 that inhibits translation; core component of the small (40S) ribosomal subunit; regulates P-body formation induced by replication stress; represses Gcn4p in the absence of amino acid starv…	YMR116C	35 kDa	214	102	743	310
RPS4B SGDID:S000001246, Chr VIII from 505247-504476,505530-505517, Genome Release 64-2-1, reverse complement, Verified ORF, "Protein component of the small (40S) ribosomal subunit; homologous to mammalian ribosomal protein S4, no bacterial homolog; RPS4B has a paralog, RPS4A, that arose from the whole genome duplication"	YHR203C (+1)	29 kDa	236	162	692	243
RPL5 SGDID:S000006052, Chr XVI from 303121-304014, Genome Release 64-2-1, Verified ORF, "Ribosomal 60S subunit protein L5; homologous to mammalian ribosomal protein L5 and bacterial L18; binds 5S rRNA and is required for 60S subunit assembly"	YPL131W	34 kDa	120	57	887	484
RPL8B SGDID:S000003968, Chr XII from 48629-47859, Genome Release 64-2-1, reverse complement, Verified ORF, "Ribosomal 60S subunit protein L8B; required for processing of 27SA3 pre-rRNA to 27SB pre-rRNA during assembly of large ribosomal subunit; depletion leads to a turnover of pre-rRNA; L8 binds to Domain I of 25S and 5.8 S rRNAs; mutation results in decreased amounts of free 60S subunits; homol…	YLL045C	28 kDa	196	117	808	209
RPL20A SGDID:S000004855, Chr XIII from 753742-753225,754220-754220, Genome Release 64-2-1, reverse complement, Verified ORF, "Ribosomal 60S subunit protein L20A; homologous to mammalian ribosomal protein L18A, no bacterial homolog; RPL20A has a paralog, RPL20B, that arose from the whole genome duplication"	YMR242C (+1)	20 kDa	187	130	691	281
RPL8A SGDID:S000001025, Chr VIII from 36025-35255, Genome Release 64-2-1, reverse complement, Verified ORF, "Ribosomal 60S subunit protein L8A; required for processing of 27SA3 pre-rRNA to 27SB pre-rRNA during assembly of large ribosomal subunit; depletion leads to a turnover of pre-rRNA; L8 binds to Domain I of 25S and 5.8 S rRNAs; mutation results in decreased amounts of free 60S subunits; homo…	YHL033C	28 kDa	113	77	575	99
RPL18B SGDID:S000005245, Chr XIV from 64018-63570,64562-64451, Genome Release 64-2-1, reverse complement, Verified ORF, "Ribosomal 60S subunit protein L18B; homologous to mammalian ribosomal protein L18, no bacterial homolog; RPL18B has a paralog, RPL18A, that arose from the whole genome duplication"	YNL301C (+1)	21 kDa	222	136	558	125
RPL10 SGDID:S000004065, Chr XII from 282927-283592, Genome Release 64-2-1, Verified ORF, "Ribosomal 60S subunit protein L10; responsible for joining the 40S and 60S subunits; regulates translation initiation; similar to members of the QM gene family; homologous to mammalian ribosomal protein L10 and bacterial L16; protein abundance increases in response to DNA replication stress; mutations in the…	YLR075W	25 kDa	199	132	437	89
RPL7A SGDID:S000003044, Chr VII from 364964-364335,365526-365433,365996-365986, Genome Release 64-2-1, reverse complement, Verified ORF, "Ribosomal 60S subunit protein L7A; required for processing of 27SA3 pre-rRNA to 27SB pre-rRNA during assembly of large ribosomal subunit; depletion leads to a turnover of pre-rRNA; contains a conserved C-terminal Nucleic acid Binding Domain (NDB2); binds to Dom…	YGL076C	28 kDa	182	125	522	159
RPS11B SGDID:S000000252, Chr II from 332831-332875,333387-333812, Genome Release 64-2-1, Verified ORF, "Protein component of the small (40S) ribosomal subunit; homologous to mammalian ribosomal protein S11 and bacterial S17; RPS11B has a paralog, RPS11A, that arose from the whole genome duplication"	YBR048W (+1)	18 kDa	357	216	379	122
RPL17A SGDID:S000001663, Chr XI from 109269-109577,109884-110129, Genome Release 64-2-1, Verified ORF, "Ribosomal 60S subunit protein L17A; copurifies with the Dam1 complex (aka DASH complex); homologous to mammalian ribosomal protein L17 and bacterial L22; RPL17A has a paralog, RPL17B, that arose from the whole genome duplication; protein abundance increases in response to DNA replication stress"	YKL180W	21 kDa	57	0	0	0
NET1 SGDID:S000003612, Chr X from 295245-298814, Genome Release 64-2-1, Verified ORF, "Core subunit of the RENT complex; involved in nucleolar silencing and telophase exit; stimulates transcription by RNA polymerase I and regulates nucleolar structure; NET1 has a paralog, TOF2, that arose from the whole genome duplication"	YJL076W	129 kDa	311	101	339	296
HSC82 SGDID:S000004798, Chr XIII from 632355-634472, Genome Release 64-2-1, Verified ORF, "Cytoplasmic chaperone of the Hsp90 family; plays a role in determining prion variants; redundant in function and nearly identical with Hsp82p, and together they are essential; expressed constitutively at 10-fold higher basal levels than HSP82 and induced 2-3 fold by heat shock; contains two acid-rich unstru…	YMR186W	81 kDa	70	78	398	238
RPP0 SGDID:S000004332, Chr XII from 805887-806825, Genome Release 64-2-1, Verified ORF, "Conserved ribosomal protein P0 of the ribosomal stalk; involved in interaction between translational elongation factors and the ribosome; phosphorylated on serine 302; homologous to mammalian ribosomal protein LP0 and bacterial L10"	YLR340W	34 kDa	142	94	833	191
RPL17B SGDID:S000003713, Chr X from 90786-91094,91412-91657, Genome Release 64-2-1, Verified ORF, "Ribosomal 60S subunit protein L17B; homologous to mammalian ribosomal protein L17 and bacterial L22; RPL17B has a paralog, RPL17A, that arose from the whole genome duplication"	YJL177W	21 kDa	124	85	927	401
RPL7B SGDID:S000006119, Chr XVI from 173152-173162,173572-173665,174073-174702, Genome Release 64-2-1, Verified ORF, "Ribosomal 60S subunit protein L7B; required for processing of 27SA3 pre-rRNA to 27SB pre-rRNA during assembly of large ribosomal subunit; depletion leads to a turnover of pre-rRNA; contains a conserved C-terminal Nucleic acid Binding Domain (NDB2); binds to Domain II of 25S and 5.…	YPL198W	28 kDa	0	0	0	0
RPS9B SGDID:S000000393, Chr II from 604508-604514,604928-605508, Genome Release 64-2-1, Verified ORF, "Protein component of the small (40S) ribosomal subunit; homologous to mammalian ribosomal protein S9 and bacterial S4; RPS9B has a paralog, RPS9A, that arose from the whole genome duplication"	YBR189W	22 kDa	74	66	0	0
HSP82 SGDID:S000006161, Chr XVI from 98625-96496, Genome Release 64-2-1, reverse complement, Verified ORF, "Hsp90 chaperone; redundant in function with Hsc82p; required for pheromone signaling, negative regulation of Hsf1p; docks with Tom70p for mitochondrial preprotein delivery; promotes telomerase DNA binding, nucleotide addition; protein abundance increases in response to DNA replication stres…	YPL240C	81 kDa	152	135	552	360
RPL16B SGDID:S000005013, Chr XIV from 494524-493956,495001-494974, Genome Release 64-2-1, reverse complement, Verified ORF, "Ribosomal 60S subunit protein L16B; N-terminally acetylated, binds 5.8 S rRNA; transcriptionally regulated by Rap1p; homologous to mammalian ribosomal protein L13A and bacterial L13; RPL16B has a paralog, RPL16A, that arose from the whole genome duplication"	YNL069C	22 kDa	137	100	598	186
TDH3 SGDID:S000003424, Chr VII from 883810-882812, Genome Release 64-2-1, reverse complement, Verified ORF, "Glyceraldehyde-3-phosphate dehydrogenase (GAPDH), isozyme 3; involved in glycolysis and gluconeogenesis; tetramer that catalyzes the reaction of glyceraldehyde-3-phosphate to 1,3 bis-phosphoglycerate; detected in the cytoplasm and cell wall; GAPDH-derived antimicrobial peptides secreted by…	YGR192C	36 kDa	172	161	590	334
RPL2A SGDID:S000002104, Chr VI from 221267-220507,221418-221415, Genome Release 64-2-1, reverse complement, Verified ORF, "Ribosomal 60S subunit protein L2A; homologous to mammalian ribosomal protein L2 and bacterial L2; RPL2A has a paralog, RPL2B, that arose from the whole genome duplication"	YFR031C-A (+1)	27 kDa	148	99	577	222
RPL13B SGDID:S000004750, Chr XIII from 550801-550206,551207-551204, Genome Release 64-2-1, reverse complement, Verified ORF, "Ribosomal 60S subunit protein L13B; not essential for viability; homologous to mammalian ribosomal protein L13, no bacterial homolog; RPL13B has a paralog, RPL13A, that arose from the whole genome duplication"	YMR142C	23 kDa	156	114	464	153
RPS18A SGDID:S000002858, Chr IV from 1359923-1359969,1360405-1360798, Genome Release 64-2-1, Verified ORF, "Protein component of the small (40S) ribosomal subunit; homologous to mammalian ribosomal protein S18 and bacterial S13; RPS18A has a paralog, RPS18B, that arose from the whole genome duplication; protein increases in abundance and relocalizes from cytoplasm to nuclear foci upon DNA replica…	YDR450W (+1)	17 kDa	142	85	550	183
RPL27A SGDID:S000001052, Chr VIII from 126521-126551,127113-127492, Genome Release 64-2-1, Verified ORF, "Ribosomal 60S subunit protein L27A; homologous to mammalian ribosomal protein L27, no bacterial homolog; RPL27A has a paralog, RPL27B, that arose from the whole genome duplication"	YHR010W	16 kDa	157	89	578	181
RPS9A SGDID:S000006002, Chr XVI from 404950-404956,405458-406044, Genome Release 64-2-1, Verified ORF, "Protein component of the small (40S) ribosomal subunit; homologous to mammalian ribosomal protein S9 and bacterial S4; RPS9A has a paralog, RPS9B, that arose from the whole genome duplication"	YPL081W	22 kDa	130	94	542	113
POB3 SGDID:S000004534, Chr XIII from 135500-137158, Genome Release 64-2-1, Verified ORF, "Subunit of the heterodimeric FACT complex (Spt16p-Pob3p); FACT associates with chromatin via interaction with Nhp6Ap and Nhp6Bp, and reorganizes nucleosomes to facilitate access to DNA by RNA and DNA polymerases; protein abundance increases in response to DNA replication stress"	YML069W	63 kDa	78	729	332	92
RPS2 SGDID:S000003091, Chr VII from 277617-278381, Genome Release 64-2-1, Verified ORF, "Protein component of the small (40S) subunit; essential for control of translational accuracy; phosphorylation by C-terminal domain kinase I (CTDK-I) enhances translational accuracy; methylated on one or more arginine residues by Hmt1p; homologous to mammalian ribosomal protein S2 and bacterial S5"	YGL123W	27 kDa	144	107	511	193
YMR045C SGDID:S000004648, Chr XIII from 361321-357359,362627-361323, Genome Release 64-2-1, reverse complement, transposable_element_gene, "Retrotransposon TYA Gag and TYB Pol genes; transcribed/translated as one unit; polyprotein is processed to make a nucleocapsid-like protein (Gag), reverse transcriptase (RT), protease (PR), and integrase (IN); similar to retroviral genes"	YMR045C	199 kDa	0	0	0	0
RPL9A SGDID:S000003115, Chr VII from 228329-227754, Genome Release 64-2-1, reverse complement, Verified ORF, "Ribosomal 60S subunit protein L9A; homologous to mammalian ribosomal protein L9 and bacterial L6; RPL9A has a paralog, RPL9B, that arose from a single-locus duplication"	YGL147C	22 kDa	160	88	515	142
MDN1 SGDID:S000004096, Chr XII from 363738-349006, Genome Release 64-2-1, reverse complement, Verified ORF, "Huge dynein-related AAA-type ATPase (midasin); forms extended pre-60S particle with the Rix1 complex (Rix1p-Ipi1p-Ipi3p); acts in removal of ribosomal biogenesis factors at successive steps of pre-60S assembly and export from nucleus"	YLR106C	559 kDa	102	86	597	131
SEN1 SGDID:S000004422, Chr XII from 993434-1000129, Genome Release 64-2-1, Verified ORF, "Presumed helicase and subunit of the Nrd1 complex (Nrd1p-Nab3p-Sen1p); complex interacts with the exosome to mediate 3' end formation of some mRNAs, snRNAs, snoRNAs, and CUTs; has a separate role in coordinating DNA replication with transcription, by associating with moving replication forks and preventing e…	YLR430W	253 kDa	44	476	415	47
RPS31 SGDID:S000004157, Chr XII from 498947-499405, Genome Release 64-2-1, Verified ORF, "Fusion protein cleaved to yield ribosomal protein S31 and ubiquitin; ubiquitin may facilitate assembly of the ribosomal protein into ribosomes; interacts genetically with translation factor eIF2B; homologous to mammalian ribosomal protein S27A, no bacterial homolog"	YLR167W	17 kDa	96	129	360	102
RPL9B SGDID:S000005011, Chr XIV from 499681-500256, Genome Release 64-2-1, Verified ORF, "Ribosomal 60S subunit protein L9B; homologous to mammalian ribosomal protein L9 and bacterial L6; RPL9B has a paralog, RPL9A, that arose from a single-locus duplication"	YNL067W	22 kDa	36	25	153	13
RRP5 SGDID:S000004842, Chr XIII from 731123-725934, Genome Release 64-2-1, reverse complement, Verified ORF, "RNA binding protein involved in synthesis of both 18S and 5.8S rRNAs; component of both the ribosomal small subunit (SSU) processosome and the 90S preribosome; acts as part of a Mak21p-Noc2p-Rrp5p module that associates with nascent pre-rRNA during transcription and has a role in bigenesi…	YMR229C	193 kDa	272	95	385	199
RPS24A SGDID:S000000876, Chr V from 306323-306325,306792-307196, Genome Release 64-2-1, Verified ORF, "Protein component of the small (40S) ribosomal subunit; homologous to mammalian ribosomal protein S24, no bacterial homolog; RPS24A has a paralog, RPS24B, that arose from the whole genome duplication"	YER074W (+1)	15 kDa	120	86	424	195
STM1 SGDID:S000004140, Chr XII from 440467-441288, Genome Release 64-2-1, Verified ORF, "Protein required for optimal translation under nutrient stress; perturbs association of Yef3p with ribosomes; involved in TOR signaling; binds G4 quadruplex and purine motif triplex nucleic acid; helps maintain telomere structure; protein abundance increases in response to DNA replication stress; serves as a …	YLR150W	30 kDa	97	55	865	325
RPL6A SGDID:S000004538, Chr XIII from 123742-123227,124172-124158, Genome Release 64-2-1, reverse complement, Verified ORF, "Ribosomal 60S subunit protein L6A; N-terminally acetylated; binds 5.8S rRNA; homologous to mammalian ribosomal protein L6, no bacterial homolog; RPL6A has a paralog, RPL6B, that arose from the whole genome duplication"	YML073C	20 kDa	128	92	517	132
NSR1 SGDID:S000003391, Chr VII from 807656-806412, Genome Release 64-2-1, reverse complement, Verified ORF, "Nucleolar protein that binds nuclear localization sequences; required for pre-rRNA processing and ribosome biogenesis"	YGR159C	45 kDa	222	134	383	257
RPS8A SGDID:S000000168, Chr II from 89125-88523, Genome Release 64-2-1, reverse complement, Verified ORF, "Protein component of the small (40S) ribosomal subunit; homologous to mammalian ribosomal protein S8, no bacterial homolog; RPS8A has a paralog, RPS8B, that arose from the whole genome duplication"	YBL072C (+1)	22 kDa	142	93	477	205
TDH2 SGDID:S000003769, Chr X from 454681-453683, Genome Release 64-2-1, reverse complement, Verified ORF, "Glyceraldehyde-3-phosphate dehydrogenase (GAPDH), isozyme 2; involved in glycolysis and gluconeogenesis; tetramer that catalyzes reaction of glyceraldehyde-3-phosphate to 1,3 bis-phosphoglycerate; detected in cytoplasm and cell wall; protein abundance increases in response to DNA replication…	YJR009C	36 kDa	43	53	0	0
RPL32 SGDID:S000000188, Chr II from 45978-46370, Genome Release 64-2-1, Verified ORF, "Ribosomal 60S subunit protein L32; overexpression disrupts telomeric silencing; homologous to mammalian ribosomal protein L32, no bacterial homolog"	YBL092W	15 kDa	110	69	510	99
RPS5 SGDID:S000003884, Chr X from 651901-652578, Genome Release 64-2-1, Verified ORF, "Protein component of the small (40S) ribosomal subunit; least basic of non-acidic ribosomal proteins; phosphorylated in vivo; essential for viability; homologous to mammalian ribosomal protein S5 and bacterial S7"	YJR123W	25 kDa	174	120	577	139
RPL6B SGDID:S000004440, Chr XII from 1028854-1028868,1029253-1029768, Genome Release 64-2-1, Verified ORF, "Ribosomal 60S subunit protein L6B; binds 5.8S rRNA; homologous to mammalian ribosomal protein L6, no bacterial homolog; RPL6B has a paralog, RPL6A, that arose from the whole genome duplication"	YLR448W	20 kDa	101	61	497	120
GCN1 SGDID:S000003163, Chr VII from 131525-139543, Genome Release 64-2-1, Verified ORF, "Positive regulator of the Gcn2p kinase activity; forms a complex with Gcn20p; proposed to stimulate Gcn2p activation by an uncharged tRNA"	YGL195W	297 kDa	146	103	443	109
RPL16A SGDID:S000001395, Chr IX from 99095-98527,99416-99386, Genome Release 64-2-1, reverse complement, Verified ORF, "Ribosomal 60S subunit protein L16A; N-terminally acetylated, binds 5.8 S rRNA; transcriptionally regulated by Rap1p; homologous to mammalian ribosomal protein L13A and bacterial L13; RPL16A has a paralog, RPL16B, that arose from the whole genome duplication; protein abundance in…	YIL133C	22 kDa	86	62	413	102
RPL19B SGDID:S000000123, Chr II from 168423-168424,168809-169376, Genome Release 64-2-1, Verified ORF, "Ribosomal 60S subunit protein L19B; rpl19a and rpl19b single null mutations result in slow growth, while the double null mutation is lethal; homologous to mammalian ribosomal protein L19, no bacterial homolog; RPL19B has a paralog, RPL19A, that arose from the whole genome duplication"	YBL027W (+1)	22 kDa	161	127	367	71
RPL15A SGDID:S000004019, Chr XII from 202590-201976, Genome Release 64-2-1, reverse complement, Verified ORF, "Ribosomal 60S subunit protein L15A; binds to 5.8 S rRNA; homologous to mammalian ribosomal protein L15, no bacterial homolog; RPL15A has a paralog, RPL15B, that arose from the whole genome duplication"	YLR029C	24 kDa	155	101	423	140
RPL25 SGDID:S000005487, Chr XV from 80348-80360,80775-81190, Genome Release 64-2-1, Verified ORF, "Ribosomal 60S subunit protein L25; primary rRNA-binding ribosomal protein component of large ribosomal subunit; binds to 25S rRNA via a conserved C-terminal motif; homologous to mammalian ribosomal protein L23A and bacterial L23"	YOL127W	16 kDa	119	75	504	203
FAS2 SGDID:S000006152, Chr XVI from 108652-114315, Genome Release 64-2-1, Verified ORF, "Alpha subunit of fatty acid synthetase; complex catalyzes the synthesis of long-chain saturated fatty acids; contains the acyl-carrier protein domain and beta-ketoacyl reductase, beta-ketoacyl synthase and self-pantetheinylation activities"	YPL231W	207 kDa	205	146	246	294
YDR365W-A SGDID:S000007400, Chr IV from 1206997-1208319, Genome Release 64-2-1, transposable_element_gene, "Retrotransposon TYA Gag gene co-transcribed with TYB Pol; translated as TYA or TYA-TYB polyprotein; Gag is a nucleocapsid protein that is the structural constituent of virus-like particles (VLPs); similar to retroviral Gag"	YDR365W-A (+3)	49 kDa	31	52	33	0
URA2 SGDID:S000003666, Chr X from 172367-165723, Genome Release 64-2-1, reverse complement, Verified ORF, "Bifunctional carbamoylphosphate synthetase/aspartate transcarbamylase; catalyzes the first two enzymatic steps in the de novo biosynthesis of pyrimidines; both activities are subject to feedback inhibition by UTP"	YJL130C	245 kDa	172	148	210	164
RPS0B SGDID:S000004038, Chr XII from 242232-242321,242681-243349, Genome Release 64-2-1, Verified ORF, "Protein component of the small (40S) ribosomal subunit; RPS0B has a paralog, RPS0A, that arose from the whole genome duplication; required for maturation of 18S rRNA along with Rps0Ap; deletion of either RPS0 gene reduces growth rate, deletion of both genes is lethal; homologous to human riboso…	YLR048W	28 kDa	38	0	90	0
CDC45 SGDID:S000004093, Chr XII from 345941-343989, Genome Release 64-2-1, reverse complement, Verified ORF, "DNA replication initiation factor; recruited to MCM pre-RC complexes at replication origins; promotes release of MCM from Mcm10p, recruits elongation machinery; binds tightly to ssDNA, which disrupts interaction with the MCM helicase and stalls it during replication stress; mutants in hum…	YLR103C	74 kDa	3	551	415	17
RPL28 SGDID:S000003071, Chr VII from 310967-311015,311527-311927, Genome Release 64-2-1, Verified ORF, "Ribosomal 60S subunit protein L28; homologous to mammalian ribosomal protein L27A and bacterial L15; may have peptidyl transferase activity; can mutate to cycloheximide resistance"	YGL103W	17 kDa	131	75	432	136
YAR010C SGDID:S000000068, Chr I from 165866-164544, Genome Release 64-2-1, reverse complement, transposable_element_gene, "Retrotransposon TYA Gag gene co-transcribed with TYB Pol; in YARCTY1-1 TYB is mutant and probably non-functional"	YAR010C (+2)	49 kDa	32	52	0	0
RPS0A SGDID:S000003446, Chr VII from 920575-920664,921120-921788, Genome Release 64-2-1, Verified ORF, "Ribosomal 40S subunit protein S0A; required for maturation of 18S rRNA along with Rps0Bp; deletion of either RPS0 gene reduces growth rate, deletion of both genes is lethal; homologous to human ribosomal protein SA and bacterial S2; RPS0A has a paralog, RPS0B, that arose from the whole genome d…	YGR214W	28 kDa	99	58	281	150
RPL12B SGDID:S000002826, Chr IV from 1301616-1302113, Genome Release 64-2-1, Verified ORF, "Ribosomal 60S subunit protein L12B; rpl12a rpl12b double mutant exhibits slow growth and slow translation; homologous to mammalian ribosomal protein L12 and bacterial L11; RPL12B has a paralog, RPL12A, that arose from the whole genome duplication"	YDR418W (+1)	18 kDa	112	65	650	284
RPS7A SGDID:S000005622, Chr XV from 505794-505937,506339-506767, Genome Release 64-2-1, Verified ORF, "Protein component of the small (40S) ribosomal subunit; interacts with Kti11p; deletion causes hypersensitivity to zymocin; homologous to mammalian ribosomal protein S7, no bacterial homolog; RPS7A has a paralog, RPS7B, that arose from the whole genome duplication"	YOR096W	22 kDa	99	100	324	103
RPL11B SGDID:S000003317, Chr VII from 648907-648383, Genome Release 64-2-1, reverse complement, Verified ORF, "Ribosomal 60S subunit protein L11B; expressed at half the level of Rpl11Ap; involved in ribosomal assembly; depletion causes degradation of 60S proteins and RNA; homologous to mammalian ribosomal protein L11 and bacterial L5; RPL11B has a paralog, RPL11A, that arose from the whole genome…	YGR085C	20 kDa	121	62	395	136
RPL26B SGDID:S000003266, Chr VII from 555812-555830,556308-556672, Genome Release 64-2-1, Verified ORF, "Ribosomal 60S subunit protein L26B; binds to 5.8S rRNA; non-essential even when paralog is also deleted; deletion has minimal affections on ribosome biosynthesis; homologous to mammalian ribosomal protein L26 and bacterial L24; RPL26B has a paralog, RPL26A, that arose from the whole genome dup…	YGR034W	14 kDa	105	34	241	43
RPS20 SGDID:S000001007, Chr VIII from 75412-75777, Genome Release 64-2-1, Verified ORF, "Protein component of the small (40S) ribosomal subunit; overproduction suppresses mutations affecting RNA polymerase III-dependent transcription; homologous to mammalian ribosomal protein S20 and bacterial S10"	YHL015W	14 kDa	97	70	390	291
RPL14B SGDID:S000000993, Chr VIII from 104277-104405,104804-105091, Genome Release 64-2-1, Verified ORF, "Ribosomal 60S subunit protein L14B; homologous to mammalian ribosomal protein L14, no bacterial homolog; RPL14B has a paralog, RPL14A, that arose from the whole genome duplication; protein abundance increases in response to DNA replication stress"	YHL001W	15 kDa	92	44	433	147
RPS7B SGDID:S000005040, Chr XIV from 443826-443398,444315-444172, Genome Release 64-2-1, reverse complement, Verified ORF, "Protein component of the small (40S) ribosomal subunit; interacts with Kti11p; deletion causes hypersensitivity to zymocin; homologous to mammalian ribosomal protein S7, no bacterial homolog; RPS7B has a paralog, RPS7A, that arose from the whole genome duplication; protein a…	YNL096C	22 kDa	106	96	335	98
RPL26A SGDID:S000004336, Chr XII from 819312-819330,819778-820142, Genome Release 64-2-1, Verified ORF, "Ribosomal 60S subunit protein L26A; binds to 5.8S rRNA; non-essential even when paralog is also deleted; deletion has minimal affections on ribosome biosynthesis; homologous to mammalian ribosomal protein L26 and bacterial L24; RPL26A has a paralog, RPL26B, that arose from the whole genome dup…	YLR344W	14 kDa	103	54	260	81
RPS14B SGDID:S000003727, Chr X from 73787-73796,74205-74611, Genome Release 64-2-1, Verified ORF, "Protein component of the small (40S) ribosomal subunit; required for ribosome assembly and 20S pre-rRNA processing; mutations confer cryptopleurine resistance; homologous to mammalian ribosomal protein S14 and bacterial S11; RPS14B has a paralog, RPS14A, that arose from the whole genome duplication"	YJL191W	15 kDa	80	64	507	305
RPL40A SGDID:S000001410, Chr IX from 68708-68715,69150-69528, Genome Release 64-2-1, Verified ORF, "Ubiquitin-ribosomal 60S subunit protein L40A fusion protein; cleaved to yield ubiquitin and ribosomal protein L40A; ubiquitin may facilitate assembly of the ribosomal protein into ribosomes; homologous to mammalian ribosomal protein L40, no bacterial homolog; RPL40A has a paralog, RPL40B, that aros…	YIL148W (+1)	15 kDa	9	4	0	0
RPS17B SGDID:S000002855, Chr IV from 1355236-1354829,1355553-1355551, Genome Release 64-2-1, reverse complement, Verified ORF, "Ribosomal protein 51 (rp51) of the small (40s) subunit; homologous to mammalian ribosomal protein S17, no bacterial homolog; RPS17B has a paralog, RPS17A, that arose from the whole genome duplication; protein abundance increases in response to DNA replication stress"	YDR447C (+1)	16 kDa	139	99	303	89
SSA4 SGDID:S000000905, Chr V from 364589-366517, Genome Release 64-2-1, Verified ORF, "Heat shock protein that is highly induced upon stress; plays a role in SRP-dependent cotranslational protein-membrane targeting and translocation; member of the HSP70 family; cytoplasmic protein that concentrates in nuclei upon starvation; SSA4 has a paralog, SSA3, that arose from the whole genome duplication"	YER103W	70 kDa	30	49	162	135
PMA1 SGDID:S000002976, Chr VII from 482666-479910, Genome Release 64-2-1, reverse complement, Verified ORF, "Plasma membrane P2-type H+-ATPase; pumps protons out of cell; major regulator of cytoplasmic pH and plasma membrane potential; long-lived protein asymmetrically distributed at plasma membrane between mother cells and buds; accumulates at high levels in mother cells during aging, buds emerg…	YGL008C	100 kDa	171	143	260	201
FAS1 SGDID:S000001665, Chr XI from 100671-106826, Genome Release 64-2-1, Verified ORF, "Beta subunit of fatty acid synthetase; complex catalyzes the synthesis of long-chain saturated fatty acids; contains acetyltransacylase, dehydratase, enoyl reductase, malonyl transacylase, and palmitoyl transacylase activities"	YKL182W	229 kDa	202	138	217	149
RPL21A SGDID:S000000395, Chr II from 606270-606280,606669-607140, Genome Release 64-2-1, Verified ORF, "Ribosomal 60S subunit protein L21A; homologous to mammalian ribosomal protein L21, no bacterial homolog; RPL21A has a paralog, RPL21B, that arose from the whole genome duplication"	YBR191W	18 kDa	88	39	417	36
YFL002W-A SGDID:S000002962, Chr VI from 138204-139496,139498-143517, Genome Release 64-2-1, transposable_element_gene, "Retrotransposon TYA Gag and TYB Pol genes; transcribed/translated as one unit; polyprotein is processed to make a nucleocapsid-like protein (Gag), reverse transcriptase (RT), protease (PR), and integrase (IN); similar to retroviral genes"	YFL002W-A (+1)	202 kDa	74	40	167	117
RPL24A SGDID:S000002999, Chr VII from 437934-437467, Genome Release 64-2-1, reverse complement, Verified ORF, "Ribosomal 60S subunit protein L24A; not essential for translation but may be required for normal translation rate; homologous to mammalian ribosomal protein L24, no bacterial homolog; RPL24A has a paralog, RPL24B, that arose from the whole genome duplication"	YGL031C	18 kDa	65	49	398	88
RPL36B SGDID:S000006438, Chr XVI from 75985-75699,76239-76224, Genome Release 64-2-1, reverse complement, Verified ORF, "Ribosomal 60S subunit protein L36B; binds to 5.8 S rRNA; homologous to mammalian ribosomal protein L36, no bacterial homolog; RPL36B has a paralog, RPL36A, that arose from the whole genome duplication"	YPL249C-A	11 kDa	97	62	338	155
SLD5 SGDID:S000002897, Chr IV from 1431012-1431896, Genome Release 64-2-1, Verified ORF, "Subunit of the GINS complex (Sld5p, Psf1p, Psf2p, Psf3p); complex is localized to DNA replication origins and implicated in assembly of the DNA replication machinery"	YDR489W	34 kDa	2	521	205	24
CDC19 SGDID:S000000036, Chr I from 71786-73288, Genome Release 64-2-1, Verified ORF, "Pyruvate kinase; functions as a homotetramer in glycolysis to convert phosphoenolpyruvate to pyruvate, the input for aerobic (TCA cycle) or anaerobic (glucose fermentation) respiration; regulated via allosteric activation by fructose bisphosphate; CDC19 has a paralog, PYK2, that arose from the whole genome dupli…	YAL038W	55 kDa	177	176	201	165
RPA190 SGDID:S000005868, Chr XV from 960987-965981, Genome Release 64-2-1, Verified ORF, "RNA polymerase I largest subunit A190"	YOR341W	186 kDa	186	88	280	138
ATP1 SGDID:S000000195, Chr II from 37053-38690, Genome Release 64-2-1, Verified ORF, "Alpha subunit of the F1 sector of mitochondrial F1F0 ATP synthase; which is a large, evolutionarily conserved enzyme complex required for ATP synthesis; F1 translationally regulates ATP6 and ATP8 expression to achieve a balanced output of ATP synthase genes encoded in nucleus and mitochondria; phosphorylated; N-…	YBL099W	59 kDa	109	112	319	209
RPL15B SGDID:S000004728, Chr XIII from 510348-509734, Genome Release 64-2-1, reverse complement, Verified ORF, "Ribosomal 60S subunit protein L15B; binds to 5.8 S rRNA; homologous to mammalian ribosomal protein L15, no bacterial homolog; RPL15B has a paralog, RPL15A, that arose from the whole genome duplication; relocalizes from nucleus to nucleolus upon DNA replication stress"	YMR121C	24 kDa	0	0	82	0
ACC1 SGDID:S000005299, Chr XIV from 661374-654673, Genome Release 64-2-1, reverse complement, Verified ORF, "Acetyl-CoA carboxylase, biotin containing enzyme; catalyzes carboxylation of cytosolic acetyl-CoA to form malonyl-CoA and regulates histone acetylation by regulating the availablity of acetyl-CoA; required for de novo biosynthesis of long-chain fatty acids; ACC1 has a paralog, HFA1, that a…	YNR016C	250 kDa	172	144	161	159
RPS13 SGDID:S000002471, Chr IV from 579458-579478,580018-580452, Genome Release 64-2-1, Verified ORF, "Protein component of the small (40S) ribosomal subunit; homologous to mammalian ribosomal protein S13 and bacterial S15"	YDR064W	17 kDa	101	53	312	130
NOP56 SGDID:S000004187, Chr XII from 546097-547611, Genome Release 64-2-1, Verified ORF, "Essential evolutionarily-conserved nucleolar protein; component of the box C/D snoRNP complexes that direct 2'-O-methylation of pre-rRNA during its maturation; overexpression causes spindle orientation defects"	YLR197W	57 kDa	159	80	233	158
RPS16B SGDID:S000002241, Chr IV from 307333-306926,307789-307766, Genome Release 64-2-1, reverse complement, Verified ORF, "Protein component of the small (40S) ribosomal subunit; homologous to mammalian ribosomal protein S16 and bacterial S9; RPS16B has a paralog, RPS16A, that arose from the whole genome duplication"	YDL083C (+1)	16 kDa	78	38	418	114
RPL21B SGDID:S000006000, Chr XVI from 406636-406646,407068-407539, Genome Release 64-2-1, Verified ORF, "Ribosomal 60S subunit protein L21B; homologous to mammalian ribosomal protein L21, no bacterial homolog; RPL21B has a paralog, RPL21A, that arose from the whole genome duplication"	YPL079W	18 kDa	51	33	318	0
RPS12 SGDID:S000005896, Chr XV from 1028625-1028194, Genome Release 64-2-1, reverse complement, Verified ORF, "Protein component of the small (40S) ribosomal subunit; homologous to mammalian ribosomal protein S12, no bacterial homolog"	YOR369C	15 kDa	49	36	569	333
RPL36A SGDID:S000004807, Chr XIII from 651145-651160,651624-651910, Genome Release 64-2-1, Verified ORF, "Ribosomal 60S subunit protein L36A; N-terminally acetylated; binds to 5.8 S rRNA; homologous to mammalian ribosomal protein L36, no bacterial homolog; RPL36A has a paralog, RPL36B, that arose from the whole genome duplication"	YMR194W	11 kDa	79	31	231	96
FKS1 SGDID:S000004334, Chr XII from 809997-815627, Genome Release 64-2-1, Verified ORF, "Catalytic subunit of 1,3-beta-D-glucan synthase; functionally redundant with alternate catalytic subunit Gsc2p; binds to regulatory subunit Rho1p; involved in cell wall synthesis and maintenance; localizes to sites of cell wall remodeling; FKS1 has a paralog, GSC2, that arose from the whole genome duplication"	YLR342W	215 kDa	154	85	184	109
RPS19A SGDID:S000005481, Chr XV from 92440-92026,92850-92831, Genome Release 64-2-1, reverse complement, Verified ORF, "Protein component of the small (40S) ribosomal subunit; required for assembly and maturation of pre-40 S particles; homologous to mammalian ribosomal protein S19, no bacterial homolog; mutations in human RPS19 are associated with Diamond Blackfan anemia; RPS19A has a paralog, RP…	YOL121C	16 kDa	64	28	425	150
YDR261W-B SGDID:S000007397, Chr IV from 981462-982754,982756-986775, Genome Release 64-2-1, transposable_element_gene, "Retrotransposon TYA Gag and TYB Pol genes; transcribed/translated as one unit; polyprotein is processed to make a nucleocapsid-like protein (Gag), reverse transcriptase (RT), protease (PR), and integrase (IN); similar to retroviral genes"	YDR261W-B	202 kDa	0	0	0	68
RPL23A SGDID:S000000183, Chr II from 60193-59822,60739-60698, Genome Release 64-2-1, reverse complement, Verified ORF, "Ribosomal 60S subunit protein L23A; homologous to mammalian ribosomal protein L23 and bacterial L14; RPL23A has a paralog, RPL23B, that arose from the whole genome duplication"	YBL087C (+1)	14 kDa	91	59	293	96
RPL24B SGDID:S000003380, Chr VII from 787779-787312, Genome Release 64-2-1, reverse complement, Verified ORF, "Ribosomal 60S subunit protein L24B; not essential for translation but may be required for normal translation rate; homologous to mammalian ribosomal protein L24, no bacterial homolog; RPL24B has a paralog, RPL24A, that arose from the whole genome duplication"	YGR148C	18 kDa	10	24	249	49
IKI3 SGDID:S000004376, Chr XII from 892900-888851, Genome Release 64-2-1, reverse complement, Verified ORF, "Subunit of Elongator complex; Elongator is required for modification of wobble nucleosides in tRNA; maintains structural integrity of Elongator; homolog of human IKAP, mutations in which cause familial dysautonomia (FD)"	YLR384C	153 kDa	41	33	613	220
YEF3 SGDID:S000004239, Chr XII from 636780-639914, Genome Release 64-2-1, Verified ORF, "Translation elongation factor 3; contains two ABC cassettes; binds and hydrolyzes ATP; YEF3 has a paralog, HEF3, that arose from the whole genome duplication"	YLR249W	116 kDa	123	78	231	79
RPS22A SGDID:S000003726, Chr X from 75302-74910, Genome Release 64-2-1, reverse complement, Verified ORF, "Protein component of the small (40S) ribosomal subunit; homologous to mammalian ribosomal protein S15A and bacterial S8; RPS22A has a paralog, RPS22B, that arose from the whole genome duplication"	YJL190C	15 kDa	54	36	558	234
YIL082W-A SGDID:S000003537, Chr IX from 205635-206485,206487-210132, Genome Release 64-2-1, transposable_element_gene, "Retrotransposon TYA Gag and TYB Pol genes; transcribed/translated as one unit; polyprotein is processed to make a nucleocapsid-like protein (Gag), reverse transcriptase (RT), protease (PR), and integrase (IN); similar to retroviral genes"	YIL082W-A	172 kDa	91	51	221	88
TRA1 SGDID:S000001141, Chr VIII from 302761-313995, Genome Release 64-2-1, Verified ORF, "Subunit of SAGA and NuA4 histone acetyltransferase complexes; interacts with acidic activators (e.g., Gal4p) which leads to transcription activation; similar to human TRRAP, which is a cofactor for c-Myc mediated oncogenic transformation"	YHR099W	433 kDa	98	146	225	85
SSA3 SGDID:S000000171, Chr II from 86448-84499, Genome Release 64-2-1, reverse complement, Verified ORF, "ATPase involved in protein folding and the response to stress; plays a role in SRP-dependent cotranslational protein-membrane targeting and translocation; member of the heat shock protein 70 (HSP70) family; localized to the cytoplasm; SSA3 has a paralog, SSA4, that arose from the whole genome…	YBL075C	71 kDa	9	0	53	40
RPS21A SGDID:S000001765, Chr XI from 551657-551680,552003-552242, Genome Release 64-2-1, Verified ORF, "Protein component of the small (40S) ribosomal subunit; homologous to mammalian ribosomal protein S21, no bacterial homolog; RPS21A has a paralog, RPS21B, that arose from the whole genome duplication"	YKR057W	10 kDa	50	38	668	158
YGR109W-B SGDID:S000007347, Chr VII from 707610-708459,708461-712254, Genome Release 64-2-1, transposable_element_gene, "Retrotransposon TYA Gag and TYB Pol genes; transcribed/translated as one unit; polyprotein is processed to make a nucleocapsid-like protein (Gag), reverse transcriptase (RT), protease (PR), and integrase (IN); similar to retroviral genes"	YGR109W-B	178 kDa	0	0	0	0
TDH1 SGDID:S000003588, Chr X from 338271-339269, Genome Release 64-2-1, Verified ORF, "Glyceraldehyde-3-phosphate dehydrogenase (GAPDH), isozyme 1; involved in glycolysis and gluconeogenesis; tetramer that catalyzes the reaction of glyceraldehyde-3-phosphate to 1,3 bis-phosphoglycerate; detected in the cytoplasm and cell wall; protein abundance increases in response to DNA replication stress; GAP…	YJL052W	36 kDa	117	105	291	173
VPS13 SGDID:S000003963, Chr XII from 63645-54211, Genome Release 64-2-1, reverse complement, Verified ORF, "Protein involved in prospore membrane morphogenesis; heterooligomeric or homooligomeric complex; peripherally associated with membranes; involved in sporulation, vacuolar protein sorting, prospore membrane formation during sporulatoin, and protein-Golgi retention; homologous to human CHAC a…	YLL040C	358 kDa	172	59	76	50
RPL35B SGDID:S000002295, Chr IV from 217600-217602,218008-218367, Genome Release 64-2-1, Verified ORF, "Ribosomal 60S subunit protein L35B; homologous to mammalian ribosomal protein L35 and bacterial L29; RPL35B has a paralog, RPL35A, that arose from the whole genome duplication"	YDL136W (+1)	14 kDa	88	55	180	120
PDC1 SGDID:S000004034, Chr XII from 234081-232390, Genome Release 64-2-1, reverse complement, Verified ORF, "Major of three pyruvate decarboxylase isozymes; key enzyme in alcoholic fermentation; decarboxylates pyruvate to acetaldehyde; involved in amino acid catabolism; subject to glucose-, ethanol-, and autoregulation; activated by phosphorylation in response to glucose levels; N-terminally prop…	YLR044C	61 kDa	87	106	194	93
ADH1 SGDID:S000005446, Chr XV from 160594-159548, Genome Release 64-2-1, reverse complement, Verified ORF, "Alcohol dehydrogenase; fermentative isozyme active as homo- or heterotetramers; required for the reduction of acetaldehyde to ethanol, the last step in the glycolytic pathway; ADH1 has a paralog, ADH5, that arose from the whole genome duplication"	YOL086C	37 kDa	91	84	302	124
RPL33A SGDID:S000006064, Chr XVI from 282122-282140,282666-282970, Genome Release 64-2-1, Verified ORF, "Ribosomal 60S subunit protein L33A; N-terminally acetylated; rpl33a null mutant exhibits slow growth while rpl33a rpl33b double null mutant is inviable; homologous to mammalian ribosomal protein L35A, no bacterial homolog; RPL33A has a paralog, RPL33B, that arose from the whole genome duplicat…	YPL143W	12 kDa	40	19	154	50
RPS25B SGDID:S000004325, Chr XII from 795899-795573, Genome Release 64-2-1, reverse complement, Verified ORF, "Protein component of the small (40S) ribosomal subunit; homologous to mammalian ribosomal protein S25, no bacterial homolog; RPS25B has a paralog, RPS25A, that arose from the whole genome duplication"	YLR333C	12 kDa	57	43	245	125
RPL43B SGDID:S000003855, Chr X from 608305-608306,608582-608858, Genome Release 64-2-1, Verified ORF, "Ribosomal 60S subunit protein L43B; homologous to mammalian ribosomal protein L37A, no bacterial homolog; RPL43B has a paralog, RPL43A, that arose from the whole genome duplication; protein abundance increases in response to DNA replication stress"	YJR094W-A (+1)	10 kDa	62	44	259	34
TOP2 SGDID:S000005032, Chr XIV from 457704-461990, Genome Release 64-2-1, Verified ORF, "Topoisomerase II; relieves torsional strain in DNA by cleaving and re-sealing the phosphodiester backbone of both positively and negatively supercoiled DNA; cleaves complementary strands; localizes to axial cores in meiosis; required for replication slow zone (RSZ) breakage following Mec1p inactivation"	YNL088W	164 kDa	78	38	249	137
RPS23A SGDID:S000003350, Chr VII from 726974-727038,727358-727730, Genome Release 64-2-1, Verified ORF, "Ribosomal protein 28 (rp28) of the small (40S) ribosomal subunit; required for translational accuracy; homologous to mammalian ribosomal protein S23 and bacterial S12; RPS23A has a paralog, RPS23B, that arose from the whole genome duplication; deletion of both RPS23A and RPS23B is lethal"	YGR118W (+1)	16 kDa	64	36	197	28
RPL31A SGDID:S000002233, Chr IV from 322226-322282,322704-322988, Genome Release 64-2-1, Verified ORF, "Ribosomal 60S subunit protein L31A; associates with karyopherin Sxm1p; loss of both Rpl31p and Rpl39p confers lethality; homologous to mammalian ribosomal protein L31, no bacterial homolog; RPL31A has a paralog, RPL31B, that arose from the whole genome duplication"	YDL075W	13 kDa	60	47	269	122
RPO21 SGDID:S000002299, Chr IV from 210561-205360, Genome Release 64-2-1, reverse complement, Verified ORF, "RNA polymerase II largest subunit B220; part of central core; phosphorylation of C-terminal heptapeptide repeat domain regulates association with transcription and splicing factors; similar to bacterial beta-prime"	YDL140C	192 kDa	43	220	241	80
RPL33B SGDID:S000005760, Chr XV from 778859-778555,779405-779387, Genome Release 64-2-1, reverse complement, Verified ORF, "Ribosomal 60S subunit protein L33B; rpl33b null mutant exhibits normal growth while rpl33a rpl33b double null mutant is inviable; homologous to mammalian ribosomal protein L35A, no bacterial homolog; RPL33B has a paralog, RPL33A, that arose from the whole genome duplication"	YOR234C	12 kDa	27	12	107	31
NOP58 SGDID:S000005837, Chr XV from 898360-896825, Genome Release 64-2-1, reverse complement, Verified ORF, "Protein involved in producing mature rRNAs and snoRNAs; involved in pre-rRNA processing, 18S rRNA synthesis, and snoRNA synthesis; component of the small subunit processome complex, which is required for processing of pre-18S rRNA"	YOR310C	57 kDa	88	70	271	109
RPL30 SGDID:S000002998, Chr VII from 439091-439093,439324-439638, Genome Release 64-2-1, Verified ORF, "Ribosomal 60S subunit protein L30; involved in pre-rRNA processing in the nucleolus; autoregulates splicing of its transcript; homologous to mammalian ribosomal protein L30, no bacterial homolog"	YGL030W	11 kDa	70	39	361	73
SSC1 SGDID:S000003806, Chr X from 521602-519638, Genome Release 64-2-1, reverse complement, Verified ORF, "Hsp70 family ATPase; constituent of the import motor component of the Translocase of the Inner Mitochondrial membrane (TIM23 complex); involved in protein translocation and folding; subunit of SceI endonuclease; SSC1 has a paralog, ECM10, that arose from the whole genome duplication"	YJR045C	71 kDa	89	94	188	154
TOP1 SGDID:S000005366, Chr XV from 315387-313078, Genome Release 64-2-1, reverse complement, Verified ORF, "Topoisomerase I; nuclear enzyme that relieves torsional strain in DNA by cleaving and re-sealing the phosphodiester backbone; relaxes both positively and negatively supercoiled DNA; functions in replication, transcription, and recombination; role in processing ribonucleoside monophosphates …	YOL006C	90 kDa	0	357	181	3
ENO2 SGDID:S000001217, Chr VIII from 451327-452640, Genome Release 64-2-1, Verified ORF, "Enolase II, a phosphopyruvate hydratase; catalyzes conversion of 2-phosphoglycerate to phosphoenolpyruvate during glycolysis and the reverse reaction during gluconeogenesis; expression induced in response to glucose; ENO2 has a paralog, ENO1, that arose from the whole genome duplication"	YHR174W	47 kDa	39	53	170	66
KAR2 SGDID:S000003571, Chr X from 381327-383375, Genome Release 64-2-1, Verified ORF, "ATPase involved in protein import into the ER; also acts as a chaperone to mediate protein folding in the ER and may play a role in ER export of soluble proteins; regulates the unfolded protein response via interaction with Ire1p"	YJL034W	74 kDa	60	68	213	122
PGK1 SGDID:S000000605, Chr III from 137746-138996, Genome Release 64-2-1, Verified ORF, "3-phosphoglycerate kinase; catalyzes transfer of high-energy phosphoryl groups from the acyl phosphate of 1,3-bisphosphoglycerate to ADP to produce ATP; key enzyme in glycolysis and gluconeogenesis"	YCR012W	45 kDa	98	81	205	87
RPB2 SGDID:S000005677, Chr XV from 616671-612997, Genome Release 64-2-1, reverse complement, Verified ORF, "RNA polymerase II second largest subunit B150; part of central core; similar to bacterial beta subunit"	YOR151C	139 kDa	50	203	208	47
ENO1 SGDID:S000003486, Chr VII from 1000927-1002240, Genome Release 64-2-1, Verified ORF, "Enolase I, a phosphopyruvate hydratase; catalyzes conversion of 2-phosphoglycerate to phosphoenolpyruvate during glycolysis and the reverse reaction during gluconeogenesis; expression repressed in response to glucose; protein abundance increases in response to DNA replication stress; N-terminally propionyla…	YGR254W	47 kDa	85	91	232	78
ASK10 SGDID:S000003329, Chr VII from 678695-682135, Genome Release 64-2-1, Verified ORF, "Component of RNA polymerase II holoenzyme; phosphorylated in response to oxidative stress; has a role in destruction of Ssn8p; proposed to function in activation of the glycerol channel Fps1p; ASK10 has a paralog, RGC1, that arose from the whole genome duplication"	YGR097W	127 kDa	71	99	146	188
GSC2 SGDID:S000003264, Chr VII from 548264-553951, Genome Release 64-2-1, Verified ORF, "Catalytic subunit of 1,3-beta-glucan synthase; involved in formation of the inner layer of the spore wall; activity positively regulated by Rho1p and negatively by Smk1p; GSC2 has a paralog, FKS1, that arose from the whole genome duplication"	YGR032W	217 kDa	90	9	109	79
COP1 SGDID:S000002304, Chr IV from 198176-194571, Genome Release 64-2-1, reverse complement, Verified ORF, "Alpha subunit of COPI vesicle coatomer complex; complex surrounds transport vesicles in the early secretory pathway"	YDL145C	136 kDa	41	34	172	101
NOG1 SGDID:S000006014, Chr XVI from 370978-372921, Genome Release 64-2-1, Verified ORF, "Putative GTPase; associates with free 60S ribosomal subunits in the nucleolus and is required for 60S ribosomal subunit biogenesis; constituent of 66S pre-ribosomal particles; member of the ODN family of nucleolar G-proteins"	YPL093W	74 kDa	55	48	240	116
DBP2 SGDID:S000005056, Chr XIV from 413639-414911,415914-416281, Genome Release 64-2-1, Verified ORF, "ATP-dependent RNA helicase of the DEAD-box protein family; has a strong preference for dsRNA; interacts with YRA1; required for the assembly of Yra1p, Nab2p and Mex67p onto mRNA and formation of nuclear mRNP; involved in mRNA decay and rRNA processing; may be involved in suppression of transcrip…	YNL112W	61 kDa	63	37	277	63
STI1 SGDID:S000005553, Chr XV from 381053-382822, Genome Release 64-2-1, Verified ORF, "Hsp90 cochaperone; interacts with the Ssa group of the cytosolic Hsp70 chaperones and activates Ssa1p ATPase activity; interacts with Hsp90 chaperones and inhibits their ATPase activity; homolog of mammalian Hop"	YOR027W	66 kDa	20	34	242	172
UTP10 SGDID:S000003645, Chr X from 217309-212000, Genome Release 64-2-1, reverse complement, Verified ORF, "Nucleolar protein; component of the small subunit (SSU) processome containing the U3 snoRNA that is involved in processing of pre-18S rRNA; mutant has increased aneuploidy tolerance"	YJL109C	200 kDa	107	82	221	124
UTP20 SGDID:S000000100, Chr II from 227636-235117, Genome Release 64-2-1, Verified ORF, "Component of the small-subunit (SSU) processome; SSU processome is involved in the biogenesis of the 18S rRNA"	YBL004W	288 kDa	82	56	180	39
RPS15 SGDID:S000005400, Chr XV from 253577-253149, Genome Release 64-2-1, reverse complement, Verified ORF, "Protein component of the small (40S) ribosomal subunit; homologous to mammalian ribosomal protein S15 and bacterial S19"	YOL040C	16 kDa	51	41	186	72
HHF1 SGDID:S000000213, Chr II from 255684-255373, Genome Release 64-2-1, reverse complement, Verified ORF, "Histone H4; core histone protein required for chromatin assembly and chromosome function; one of two identical histone proteins (see also HHF2); contributes to telomeric silencing; N-terminal domain involved in maintaining genomic integrity"	YBR009C (+1)	11 kDa	71	119	214	70
GCN2 SGDID:S000002691, Chr IV from 1030049-1025070, Genome Release 64-2-1, reverse complement, Verified ORF, "Protein kinase; phosphorylates the alpha-subunit of translation initiation factor eIF2 (Sui2p) in response to starvation; activated by uncharged tRNAs and the Gcn1p-Gcn20p complex; contributes to DNA damage checkpoint control"	YDR283C	190 kDa	50	13	347	64
RUB1 SGDID:S000002546, Chr IV from 733702-733618,733924-733776, Genome Release 64-2-1, reverse complement, Verified ORF, "Ubiquitin-like protein with similarity to mammalian NEDD8; conjugation (neddylation) substrates include the cullins Cdc53p, Rtt101p, and Cul3p; activated by Ula1p and Uba3p (E1 enzyme pair); conjugation mediated by Ubc12p (E2 enzyme)"	YDR139C	9 kDa	2	17	173	222
HHT1 SGDID:S000000214, Chr II from 256331-256741, Genome Release 64-2-1, Verified ORF, "Histone H3; core histone protein required for chromatin assembly, part of heterochromatin-mediated telomeric and HM silencing; one of two identical histone H3 proteins (see HHT2); regulated by acetylation, methylation, and phosphorylation; H3K14 acetylation plays an important role in the unfolding of strongly …	YBR010W (+1)	15 kDa	37	93	156	16
ATP2 SGDID:S000003882, Chr X from 647607-649142, Genome Release 64-2-1, Verified ORF, "Beta subunit of the F1 sector of mitochondrial F1F0 ATP synthase; which is a large, evolutionarily conserved enzyme complex required for ATP synthesis; F1 translationally regulates ATP6 and ATP8 expression to achieve a balanced output of ATP synthase genes encoded in nucleus and mitochondria; phosphorylated"	YJR121W	55 kDa	94	63	204	143
YLR419W SGDID:S000004411, Chr XII from 958428-962735, Genome Release 64-2-1, Uncharacterized ORF, "Putative helicase with limited sequence similarity to human Rb protein; the authentic, non-tagged protein is detected in highly purified mitochondria in high-throughput studies; YLR419W is not an essential gene"	YLR419W	163 kDa	77	42	149	156
CDC48 SGDID:S000002284, Chr IV from 238664-236157, Genome Release 64-2-1, reverse complement, Verified ORF, "AAA ATPase; subunit of polyubiquitin-selective segregase complex involved in ERAD, cell wall integrity during heat stress, mitotic spindle disassembly; subunit of complex involved in mitochondria-associated degradation; role in mobilizing membrane bound transcription factors by regulated u…	YDL126C	92 kDa	35	56	207	175
POL2 SGDID:S000005206, Chr XIV from 148212-154880, Genome Release 64-2-1, Verified ORF, "Catalytic subunit of DNA polymerase (II) epsilon; a chromosomal DNA replication polymerase that exhibits processivity and proofreading exonuclease activity; participates in leading-strand synthesis during DNA replication; also involved in DNA synthesis during DNA repair; interacts extensively with Mrc1p"	YNL262W	256 kDa	8	352	100	0
UTP22 SGDID:S000003322, Chr VII from 662358-666071, Genome Release 64-2-1, Verified ORF, "Component of the small-subunit processome; required for nuclear export of tRNAs; may facilitate binding of Utp8p to aminoacylated tRNAs and their delivery to Los1p for export; conserved from yeast to mammals"	YGR090W	140 kDa	80	71	160	72
RRI2 SGDID:S000005477, Chr XV from 97551-99488, Genome Release 64-2-1, Verified ORF, "Subunit of the COP9 signalosome (CSN) complex; this complex cleaves the ubiquitin-like protein Nedd8 from SCF ubiquitin ligases; plays a role in the mating pheromone response"	YOL117W	76 kDa	0	0	218	259
PSF1 SGDID:S000002420, Chr IV from 473157-473783, Genome Release 64-2-1, Verified ORF, "Subunit of the GINS complex (Sld5p, Psf1p, Psf2p, Psf3p); complex is localized to DNA replication origins and implicated in assembly of the DNA replication machinery"	YDR013W	24 kDa	15	321	94	11
RPS10A SGDID:S000005819, Chr XV from 867098-867149,867587-867852, Genome Release 64-2-1, Verified ORF, "Protein component of the small (40S) ribosomal subunit; homologous to mammalian ribosomal protein S10, no bacterial homolog; RPS10A has a paralog, RPS10B, that arose from the whole genome duplication"	YOR293W	13 kDa	39	28	361	84
KRE33 SGDID:S000005076, Chr XIV from 375321-378491, Genome Release 64-2-1, Verified ORF, "Protein required for biogenesis of the small ribosomal subunit; heterozygous mutant shows haploinsufficiency in K1 killer toxin resistance; essential gene; NAT10, the human homolog, implicated in several types of cancer and premature aging."	YNL132W	119 kDa	82	34	174	93
ELP3 SGDID:S000006007, Chr XVI from 386446-384773, Genome Release 64-2-1, reverse complement, Verified ORF, "Subunit of Elongator complex; Elongator is required for modification of wobble nucleosides in tRNA; exhibits histone acetyltransferase activity that is directed to histones H3 and H4; disruption confers resistance to K. lactis zymotoxin"	YPL086C	64 kDa	43	36	259	22
RGC1 SGDID:S000006319, Chr XVI from 754877-758128, Genome Release 64-2-1, Verified ORF, "Pleckstrin homology domain containing protein; proposed to function as a glycerol channel activator; green fluorescent protein (GFP)-fusion protein localizes to the cytoplasm; RGC1 has a paralog, ASK10, that arose from the whole genome duplication"	YPR115W	120 kDa	73	62	112	81
SRP72 SGDID:S000006131, Chr XVI from 156212-154290, Genome Release 64-2-1, reverse complement, Verified ORF, "Core component of the signal recognition particle (SRP); the SRP is a ribonucleoprotein (RNP) complex that functions in targeting nascent secretory proteins to the endoplasmic reticulum (ER) membrane"	YPL210C	74 kDa	61	46	127	69
ACT1 SGDID:S000001855, Chr VI from 54377-53260,54696-54687, Genome Release 64-2-1, reverse complement, Verified ORF, "Actin; structural protein involved in cell polarization, endocytosis, and other cytoskeletal functions"	YFL039C	42 kDa	68	78	125	73
GAL1 SGDID:S000000224, Chr II from 279021-280607, Genome Release 64-2-1, Verified ORF, "Galactokinase; phosphorylates alpha-D-galactose to alpha-D-galactose-1-phosphate in the first step of galactose catabolism; expression regulated by Gal4p; GAL1 has a paralog, GAL3, that arose from the whole genome duplication"	YBR020W	58 kDa	49	57	219	95
XRN1 SGDID:S000003141, Chr VII from 180113-175527, Genome Release 64-2-1, reverse complement, Verified ORF, "Evolutionarily-conserved 5'-3' exonuclease; component of cytoplasmic processing (P) bodies involved in mRNA decay; also enters the nucleus and positively regulates transcription initiation and elongation; plays a role in microtubule-mediated processes, filamentous growth, ribosomal RNA mat…	YGL173C	175 kDa	74	54	198	137
RPL1B SGDID:S000003103, Chr VII from 254641-255294, Genome Release 64-2-1, Verified ORF, "Ribosomal 60S subunit protein L1B; N-terminally acetylated; homologous to mammalian ribosomal protein L10A and bacterial L1; RPL1B has a paralog, RPL1A, that arose from the whole genome duplication; rpl1a rpl1b double null mutation is lethal"	YGL135W (+1)	24 kDa	49	38	223	43
CBF5 SGDID:S000004165, Chr XII from 506134-507585, Genome Release 64-2-1, Verified ORF, "Pseudouridine synthase catalytic subunit of box H/ACA snoRNPs; acts on large and small rRNAs, on snRNA U2, and on some mRNAs; mutations in human ortholog dyskerin cause the disorder dyskeratosis congenita; small nucleolar ribonucleoprotein particles are also known as snoRNPs"	YLR175W	55 kDa	34	4	155	117
RPS27B SGDID:S000001063, Chr VIII from 148116-147871,148669-148667, Genome Release 64-2-1, reverse complement, Verified ORF, "Protein component of the small (40S) ribosomal subunit; homologous to mammalian ribosomal protein S27, no bacterial homolog; RPS27B has a paralog, RPS27A, that arose from the whole genome duplication"	YHR021C (+1)	9 kDa	36	17	208	36
RPL34A SGDID:S000002135, Chr V from 269751-269423,270185-270149, Genome Release 64-2-1, reverse complement, Verified ORF, "Ribosomal 60S subunit protein L34A; homologous to mammalian ribosomal protein L34, no bacterial homolog; RPL34A has a paralog, RPL34B, that arose from the whole genome duplication"	YER056C-A	14 kDa	60	55	66	14
MIS1 SGDID:S000000288, Chr II from 411054-413981, Genome Release 64-2-1, Verified ORF, "Mitochondrial C1-tetrahydrofolate synthase; involved in interconversion between different oxidation states of tetrahydrofolate (THF); provides activities of formyl-THF synthetase, methenyl-THF cyclohydrolase, and methylene-THF dehydrogenase"	YBR084W	106 kDa	111	79	158	77
DED1 SGDID:S000005730, Chr XV from 722911-724725, Genome Release 64-2-1, Verified ORF, "ATP-dependent DEAD (Asp-Glu-Ala-Asp)-box RNA helicase; required for translation initiation of all yeast mRNAs; binds to mRNA cap-associated factors, and binding stimulates Ded1p RNA-dependent ATPase activity; mutation in human homolog DBY is associated with male infertility; human homolog DDX3X complements ded…	YOR204W	66 kDa	66	85	185	73
RPS26A SGDID:S000003157, Chr VII from 148588-148229, Genome Release 64-2-1, reverse complement, Verified ORF, "Protein component of the small (40S) ribosomal subunit; homologous to mammalian ribosomal protein S26, no bacterial homolog; RPS26A has a paralog, RPS26B, that arose from the whole genome duplication"	YGL189C	14 kDa	39	23	152	29
POL1 SGDID:S000005046, Chr XIV from 430087-434493, Genome Release 64-2-1, Verified ORF, "Catalytic subunit of the DNA polymerase I alpha-primase complex; required for the initiation of DNA replication during mitotic DNA synthesis and premeiotic DNA synthesis"	YNL102W	167 kDa	3	212	156	35
VMA1 SGDID:S000002344, Chr IV from 126787-130002, Genome Release 64-2-1, Verified ORF, "Subunit A of the V1 peripheral membrane domain of V-ATPase; protein precursor undergoes self-catalyzed splicing to yield the extein Tfp1p and the intein Vde (PI-SceI), which is a site-specific endonuclease; the V1 peripheral membrane domain of the vacuolar H+-ATPase (V-ATPase) has eight subunits; involved in m…	YDL185W	119 kDa	40	50	111	59
SEC7 SGDID:S000002577, Chr IV from 802222-796193, Genome Release 64-2-1, reverse complement, Verified ORF, "Guanine nucleotide exchange factor (GEF) for ADP ribosylation factors; involved in proliferation of the Golgi, intra-Golgi transport and ER-to-Golgi transport; found in the cytoplasm and on Golgi-associated coated vesicles"	YDR170C	227 kDa	77	45	143	80
HSP60 SGDID:S000004249, Chr XII from 665002-663284, Genome Release 64-2-1, reverse complement, Verified ORF, "Tetradecameric mitochondrial chaperonin; required for ATP-dependent folding of precursor polypeptides and complex assembly; prevents aggregation and mediates protein refolding after heat shock; role in mtDNA transmission; phosphorylated"	YLR259C	61 kDa	69	68	150	100
RPS26B SGDID:S000000933, Chr V from 423952-424311, Genome Release 64-2-1, Verified ORF, "Protein component of the small (40S) ribosomal subunit; homologous to mammalian ribosomal protein S26, no bacterial homolog; RPS26B has a paralog, RPS26A, that arose from the whole genome duplication"	YER131W	13 kDa	15	12	0	0
RPA135 SGDID:S000006214, Chr XVI from 581196-577585, Genome Release 64-2-1, reverse complement, Verified ORF, "RNA polymerase I second largest subunit A135"	YPR010C	136 kDa	90	58	141	65
TOR1 SGDID:S000003827, Chr X from 559416-566828, Genome Release 64-2-1, Verified ORF, "PIK-related protein kinase and rapamycin target; subunit of TORC1, a complex that controls growth in response to nutrients by regulating translation, transcription, ribosome biogenesis, nutrient transport and autophagy; involved in meiosis; TOR1 has a paralog, TOR2, that arose from the whole genome duplication"	YJR066W	281 kDa	72	63	69	33
SKI2 SGDID:S000004390, Chr XII from 919019-915156, Genome Release 64-2-1, reverse complement, Verified ORF, "Ski complex component and putative RNA helicase; mediates 3'-5' RNA degradation by the cytoplasmic exosome; null mutants have superkiller phenotype of increased viral dsRNAs and are synthetic lethal with mutations in 5'-3' mRNA decay; mutations in the human ortholog, SKIV2L, causes Syndrom…	YLR398C	146 kDa	69	51	166	128
NOP2 SGDID:S000005005, Chr XIV from 510540-512396, Genome Release 64-2-1, Verified ORF, "rRNA m5C methyltransferase; methylates cytosine at position 2870 of 25S rRNA while Rcm1p methylates cytosine at position 2278; contains seven beta-strand methyltransferase motif; essential for processing and maturation of 27S pre-rRNA and large ribosomal subunit biogenesis; localized to the nucleolus; constit…	YNL061W	70 kDa	26	18	275	51
RPG1 SGDID:S000000283, Chr II from 398277-395383, Genome Release 64-2-1, reverse complement, Verified ORF, "eIF3a subunit of the eukaryotic translation initiation factor 3 (eIF3); subunit of the core complex of eIF3; essential for translation; part of a Prt1p-Rpg1p-Nip1p subcomplex that stimulates binding of mRNA and tRNA(i)Met to ribosomes; involved in translation reinitiation"	YBR079C	110 kDa	123	94	174	35
CSM3 SGDID:S000004651, Chr XIII from 366981-367934, Genome Release 64-2-1, Verified ORF, "Replication fork associated factor; required for stable replication fork pausing; component of the DNA replication checkpoint pathway; required for accurate chromosome segregation during meiosis; forms nuclear foci upon DNA replication stress"	YMR048W	36 kDa	0	140	211	6
CDC39 SGDID:S000000689, Chr III from 280117-286443, Genome Release 64-2-1, Verified ORF, "Component of the CCR4-NOT1 core complex; this complex has multiple roles in regulating mRNA levels including regulation of transcription and destabilizing mRNAs by deadenylation; basal transcription factor"	YCR093W	240 kDa	61	58	119	49
YRF1-1 SGDID:S000002953, Chr IV from 1526321-1531711, Genome Release 64-2-1, Verified ORF, "Helicase encoded by the Y' element of subtelomeric regions; highly expressed in the mutants lacking the telomerase component TLC1; potentially phosphorylated by Cdc28p"	YDR545W (+2)	204 kDa	40	37	0	0
YRF1-3 SGDID:S000003528, Chr VII from 1084864-1084882,1085031-1090591, Genome Release 64-2-1, Verified ORF, "Helicase encoded by the Y' element of subtelomeric regions; highly expressed in the mutants lacking the telomerase component TLC1; potentially phosphorylated by Cdc28p"	YGR296W (+1)	211 kDa	63	40	50	70
HXT7 SGDID:S000002750, Chr IV from 1155928-1154216, Genome Release 64-2-1, reverse complement, Verified ORF, "High-affinity glucose transporter; member of the major facilitator superfamily, nearly identical to Hxt6p, expressed at high basal levels relative to other HXTs, expression repressed by high glucose levels; HXT7 has a paralog, HXT4, that arose from the whole genome duplication"	YDR342C	63 kDa	47	38	123	74
SSE1 SGDID:S000006027, Chr XVI from 352275-350194, Genome Release 64-2-1, reverse complement, Verified ORF, "ATPase component of heat shock protein Hsp90 chaperone complex; plays a role in determining prion variants; binds unfolded proteins; member of the heat shock protein 70 (HSP70) family; localized to the cytoplasm; deletion results in spindle elongation in S phase; SSE1 has a paralog, SSE2, …	YPL106C	77 kDa	40	47	125	164
ERB1 SGDID:S000004652, Chr XIII from 370517-368094, Genome Release 64-2-1, reverse complement, Verified ORF, "Constituent of 66S pre-ribosomal particles; forms a complex with Nop7p and Ytm1p that is required for maturation of the large ribosomal subunit; required for maturation of the 25S and 5.8S ribosomal RNAs; homologous to mammalian Bop1"	YMR049C	92 kDa	69	23	143	66
RPL38 SGDID:S000004317, Chr XII from 781379-781143, Genome Release 64-2-1, reverse complement, Verified ORF, "Ribosomal 60S subunit protein L38; homologous to mammalian ribosomal protein L38, no bacterial homolog"	YLR325C	9 kDa	45	31	194	54
NOP1 SGDID:S000002172, Chr IV from 427364-428347, Genome Release 64-2-1, Verified ORF, "Histone glutamine methyltransferase, modifies H2A at Q105 in nucleolus; component of the small subunit processome complex, which is required for processing of pre-18S rRNA; ortholog of mammalian fibrillarin"	YDL014W	34 kDa	36	22	185	93
ELP2 SGDID:S000003432, Chr VII from 902270-899904, Genome Release 64-2-1, reverse complement, Verified ORF, "Subunit of Elongator complex; Elongator is required for modification of wobble nucleosides in tRNA; target of Kluyveromyces lactis zymocin"	YGR200C	89 kDa	0	0	139	28
HXT6 SGDID:S000002751, Chr IV from 1161320-1159608, Genome Release 64-2-1, reverse complement, Verified ORF, "High-affinity glucose transporter; member of the major facilitator superfamily, nearly identical to Hxt7p, expressed at high basal levels relative to other HXTs, repression of expression by high glucose requires SNF3; HXT6 has a paralog, HXT1, that arose from the whole genome duplication"	YDR343C	63 kDa	16	0	48	29
YTA7 SGDID:S000003502, Chr VII from 1027370-1031509, Genome Release 64-2-1, Verified ORF, "Protein that localizes to chromatin; has a role in regulation of histone gene expression; has a bromodomain-like region that interacts with the N-terminal tail of histone H3, and an ATPase domain; relocalizes to the cytosol in response to hypoxia; potentially phosphorylated by Cdc28p"	YGR270W	157 kDa	57	29	150	110
FPR3 SGDID:S000004539, Chr XIII from 121324-120089, Genome Release 64-2-1, reverse complement, Verified ORF, "Nucleolar peptidyl-prolyl cis-trans isomerase (PPIase); FK506 binding protein; affects expression of multiple genes via its role in nucleosome assembly; phosphorylated by casein kinase II (Cka1p-Cka2p-Ckb1p-Ckb2p) and dephosphorylated by Ptp1p; PPIase domain acts as a transcriptional repr…	YML074C	47 kDa	46	24	96	27
ALD6 SGDID:S000005982, Chr XVI from 432588-434090, Genome Release 64-2-1, Verified ORF, "Cytosolic aldehyde dehydrogenase; activated by Mg2+ and utilizes NADP+ as the preferred coenzyme; required for conversion of acetaldehyde to acetate; constitutively expressed; locates to the mitochondrial outer surface upon oxidative stress"	YPL061W	54 kDa	57	72	114	107
RPS28A SGDID:S000005693, Chr XV from 649007-648804, Genome Release 64-2-1, reverse complement, Verified ORF, "Protein component of the small (40S) ribosomal subunit; has an extraribosomal function in regulation of RPS28B, in which Rps28Ap binds to a decapping complex via Edc3p, which then binds to RPS28B mRNA leading to its decapping and degradation; homologous to mammalian ribosomal protein S28,…	YOR167C	8 kDa	32	12	316	30
PSF2 SGDID:S000003608, Chr X from 305862-305221, Genome Release 64-2-1, reverse complement, Verified ORF, "Subunit of the GINS complex (Sld5p, Psf1p, Psf2p, Psf3p); complex is localized to DNA replication origins and implicated in assembly of the DNA replication machinery"	YJL072C	25 kDa	20	269	66	5
SLA2 SGDID:S000005187, Chr XIV from 188051-190957, Genome Release 64-2-1, Verified ORF, "Adaptor protein that links actin to clathrin and endocytosis; involved in membrane cytoskeleton assembly and cell polarization; present in the actin cortical patch of the emerging bud tip; dimer in vivo"	YNL243W	109 kDa	14	0	216	198
HRT1 SGDID:S000005493, Chr XV from 70325-70690, Genome Release 64-2-1, Verified ORF, "RING-H2 domain core subunit of multiple ubiquitin ligase complexes; subunit of Skp1-Cullin-F-box (SCF) that tethers the Cdc34p (E2) and Cdc53p (cullin) SCF subunits, and is required for degradation of Gic2p, Far1p, Sic1p and Cln2p; subunit of the Rtt101p-Mms1p-Mms22p ubiquitin ligase that stabilizes replication …	YOL133W	14 kDa	4	20	134	205
GUS1 SGDID:S000003214, Chr VII from 39023-41149, Genome Release 64-2-1, Verified ORF, "Glutamyl-tRNA synthetase (GluRS); forms a complex with methionyl-tRNA synthetase (Mes1p) and Arc1p; complex formation increases the catalytic efficiency of both tRNA synthetases and ensures their correct localization to the cytoplasm; protein abundance increases in response to DNA replication stress"	YGL245W	81 kDa	54	64	101	85
RLI1 SGDID:S000002498, Chr IV from 628534-626708, Genome Release 64-2-1, reverse complement, Verified ORF, "Essential Fe-S protein; required for ribosome biogenesis, translation initiation/termination; facilitates binding of multifactor complex (MFC) of initiation factors to small ribosomal subunit; Dom34-Hbs1 complex and Rli1p work in dissociating inactive ribosomes, thereby facilitating transla…	YDR091C	68 kDa	51	39	135	69
IML1 SGDID:S000003899, Chr X from 684567-689321, Genome Release 64-2-1, Verified ORF, "GTPase-activating protein (GAP), subunit of SEA and Iml1p complexes; SEA (Seh1-associated) complex is a coatomer-related complex that associates dynamically with the vacuole; Iml1p complex (Iml1p-Npr2p-Npr3p) is required for non-nitrogen-starvation (NNS)-induced autophagy; localized to either pre-autophagosomal…	YJR138W	182 kDa	54	14	79	74
SRP54 SGDID:S000006292, Chr XVI from 713028-711403, Genome Release 64-2-1, reverse complement, Verified ORF, "Signal recognition particle (SRP) subunit (homolog of mammalian SRP54); contains the signal sequence-binding activity of SRP, interacts with the SRP RNA, and mediates binding of SRP to signal receptor; contains GTPase domain"	YPR088C	60 kDa	79	70	137	57
RPL37A SGDID:S000004175, Chr XII from 522663-522669,523029-523288, Genome Release 64-2-1, Verified ORF, "Ribosomal 60S subunit protein L37A; homologous to mammalian ribosomal protein L37, no bacterial homolog; RPL37A has a paralog, RPL37B, that arose from the whole genome duplication"	YLR185W	10 kDa	51	25	56	14
RPL42B SGDID:S000001183, Chr VIII from 382306-381990,382751-382748, Genome Release 64-2-1, reverse complement, Verified ORF, "Ribosomal 60S subunit protein L42B; required for propagation of the killer toxin-encoding M1 double-stranded RNA satellite of the L-A double-stranded RNA virus; homologous to mammalian ribosomal protein L36A, no bacterial homolog; RPL42B has a paralog, RPL42A, that arose f…	YHR141C (+1)	12 kDa	48	31	50	16
CAT8 SGDID:S000004893, Chr XIII from 831329-827028, Genome Release 64-2-1, reverse complement, Verified ORF, "Zinc cluster transcriptional activator; necessary for derepression of a variety of genes under non-fermentative growth conditions, active after diauxic shift, binds carbon source responsive elements; relative distribution to the nucleus increases upon DNA replication stress"	YMR280C	160 kDa	61	34	125	102
RPP2B SGDID:S000002790, Chr IV from 1239492-1239824, Genome Release 64-2-1, Verified ORF, "Ribosomal protein P2 beta; a component of the ribosomal stalk, which is involved in the interaction between translational elongation factors and the ribosome; free (non-ribosomal) P2 stimulates the phosphorylation of the eIF2 alpha subunit (Sui2p) by Gcn2p; regulates the accumulation of P1 (Rpp1Ap and Rpp1B…	YDR382W	11 kDa	26	11	206	192
BMS1 SGDID:S000006138, Chr XVI from 143171-139620, Genome Release 64-2-1, reverse complement, Verified ORF, "GTPase required for ribosomal subunit synthesis and rRNA processing; required for synthesis of 40S ribosomal subunits and for processing the 35S pre-rRNA at sites A0, A1, and A2; interacts with Rcl1p, which stimulates its GTPase and U3 snoRNA binding activities; has similarity to Tsr1p"	YPL217C	136 kDa	32	18	114	103
MMS1 SGDID:S000006368, Chr XVI from 870703-874926, Genome Release 64-2-1, Verified ORF, "Subunit of E3 ubiquitin ligase complex involved in replication repair; stabilizes protein components of the replication fork such as the fork-pausing complex and leading strand polymerase, preventing fork collapse and promoting efficient recovery during replication stress; regulates Ty1 transposition; involve…	YPR164W	161 kDa	36	34	36	43
HTB2 SGDID:S000000098, Chr II from 236492-236887, Genome Release 64-2-1, Verified ORF, "Histone H2B; core histone protein required for chromatin assembly and chromosome function; nearly identical to HTB1; Rad6p-Bre1p-Lge1p mediated ubiquitination regulates reassembly after DNA replication, transcriptional activation, meiotic DSB formation and H3 methylation"	YBL002W	14 kDa	30	53	79	32
ARO1 SGDID:S000002534, Chr IV from 704484-709250, Genome Release 64-2-1, Verified ORF, "Pentafunctional arom protein; catalyzes steps 2 through 6 in the biosynthesis of chorismate, which is a precursor to aromatic amino acids"	YDR127W	175 kDa	61	56	109	87
RPL37B SGDID:S000002908, Chr IV from 1450457-1450198,1450853-1450847, Genome Release 64-2-1, reverse complement, Verified ORF, "Ribosomal 60S subunit protein L37B; protein abundance increases in response to DNA replication stress; homologous to mammalian ribosomal protein L37, no bacterial homolog; RPL37B has a paralog, RPL37A, that arose from the whole genome duplication"	YDR500C	10 kDa	31	21	43	0
FAA4 SGDID:S000004860, Chr XIII from 759807-761891, Genome Release 64-2-1, Verified ORF, "Long chain fatty acyl-CoA synthetase; activates imported fatty acids with a preference for C12:0-C16:0 chain lengths; functions in long chain fatty acid import; important for survival during stationary phase; localized to lipid particles; involved in sphingolipid-to-glycerolipid metabolism; forms cytoplasmic…	YMR246W	77 kDa	32	37	114	74
SKI3 SGDID:S000006393, Chr XVI from 912664-916962, Genome Release 64-2-1, Verified ORF, "Ski complex component and TPR protein; mediates 3'-5' RNA degradation by the cytoplasmic exosome; null mutants have superkiller phenotype of increased viral dsRNAs and are synthetic lethal with mutations in 5'-3' mRNA decay; mutations in the human ortholog, TTC37, causes Syndromic diarrhea/Trichohepatoenteric…	YPR189W	164 kDa	47	51	160	76
URB1 SGDID:S000001497, Chr XI from 416913-411619, Genome Release 64-2-1, reverse complement, Verified ORF, "Protein required for the normal accumulation of 25S and 5.8S rRNAs; nucleolar protein; associated with the 27SA2 pre-ribosomal particle; proposed to be involved in the biogenesis of the 60S ribosomal subunit"	YKL014C	203 kDa	28	20	113	36
NOC2 SGDID:S000005732, Chr XV from 727512-729644, Genome Release 64-2-1, Verified ORF, "Protein involved in ribosome biogenesis; forms a nucleolar complex with Mak21p that binds to 90S and 66S pre-ribosomes; forms a nuclear complex with Noc3p that binds to 66S pre-ribosomes; both complexes mediate intranuclear transport of ribosomal precursors; acts as part of a Mak21p-Noc2p-Rrp5p module that ass…	YOR206W	82 kDa	53	24	99	72
NMD3 SGDID:S000001213, Chr VIII from 443828-445384, Genome Release 64-2-1, Verified ORF, "Protein involved in nuclear export of the large ribosomal subunit; acts as a Crm1p-dependent adapter protein for export of nascent ribosomal subunits through the nuclear pore complex"	YHR170W	59 kDa	57	22	137	45
TOR2 SGDID:S000001686, Chr XI from 63359-55935, Genome Release 64-2-1, reverse complement, Verified ORF, "PIK-related protein kinase and rapamycin target; subunit of TORC1, a complex that regulates growth in response to nutrients and TORC2, a complex that regulates cell-cycle dependent polarization of the actin cytoskeleton; involved in meiosis; TOR2 has a paralog, TOR1, that arose from the whole…	YKL203C	282 kDa	61	45	53	34
SEC27 SGDID:S000003105, Chr VII from 249869-249886,250087-252738, Genome Release 64-2-1, Verified ORF, "Essential beta'-coat protein of the COPI coatomer; involved in ER-to-Golgi and Golgi-to-ER transport; contains WD40 domains that mediate cargo selective interactions; 45% sequence identity to mammalian beta'-COP"	YGL137W	99 kDa	30	25	115	57
ARX1 SGDID:S000002508, Chr IV from 657467-655686, Genome Release 64-2-1, reverse complement, Verified ORF, "Nuclear export factor for the ribosomal pre-60S subunit; shuttling factor which directly binds FG rich nucleoporins and facilities translocation through the nuclear pore complex; interacts directly with Alb1p; responsible for Tif6p recycling defects in the absence of Rei1; associated with t…	YDR101C	65 kDa	74	50	138	72
CHD1 SGDID:S000000966, Chr V from 505392-509798, Genome Release 64-2-1, Verified ORF, "Chromatin remodeler that regulates various aspects of transcription; acts in in conjunction with Isw1b to regulate chromatin structure and maintain chromatin integrity during transcription elongation by RNAP II by preventing trans-histone exchange over coding regions; contains a chromo domain, a helicase domain…	YER164W	168 kDa	58	34	167	81
SRP68 SGDID:S000006164, Chr XVI from 88517-90316, Genome Release 64-2-1, Verified ORF, "Core component of the signal recognition particle (SRP) complex; SRP complex functions in targeting nascent secretory proteins to the endoplasmic reticulum (ER) membrane; relocalizes from cytoplasm to the nuclear periphery upon DNA replication stress"	YPL243W	69 kDa	39	55	134	68
CLU1 SGDID:S000004614, Chr XIII from 291134-294967, Genome Release 64-2-1, Verified ORF, "Subunit of the eukaryotic translation initiation factor 3 (eIF3); component of unknown function; deletion causes defects in mitochondrial organization but not in growth or translation initiation; can rescue cytokinesis and mitochondrial organization defects of the Dictyostelium cluA- mutant"	YMR012W	145 kDa	52	34	110	81
DEF1 SGDID:S000001537, Chr XI from 338753-336537, Genome Release 64-2-1, reverse complement, Verified ORF, "RNAPII degradation factor; forms a complex with Rad26p in chromatin, enables ubiquitination and proteolysis of RNAPII present in an elongation complex; mutant is deficient in Zip1p loading onto chromosomes during meiosis"	YKL054C	84 kDa	59	66	72	54
IMD3 SGDID:S000004424, Chr XII from 1002557-1004128, Genome Release 64-2-1, Verified ORF, "Inosine monophosphate dehydrogenase; catalyzes the rate-limiting step in the de novo synthesis of GTP; member of a four-gene family in S. cerevisiae, constitutively expressed; IMD3 has a paralog, IMD4, that arose from the whole genome duplication"	YLR432W	57 kDa	34	24	161	82
RPS28B SGDID:S000004254, Chr XII from 673131-673334, Genome Release 64-2-1, Verified ORF, "Protein component of the small (40S) ribosomal subunit; homologous to mammalian ribosomal protein S28, no bacterial homolog; has an extraribosomal function in autoregulation, in which Rps28Bp binds to a decapping complex via Edc3p, which then binds to RPS28B mRNA leading to its decapping and degradation; RP…	YLR264W	8 kDa	0	0	0	0
MSS116 SGDID:S000002602, Chr IV from 847946-845952, Genome Release 64-2-1, reverse complement, Verified ORF, "Mitochondrial transcription elongation factor; DEAD-box protein; required for efficient splicing of mitochondrial Group I and II introns; non-polar RNA helicase that also facilities strand annealing; promotes RNA folding by stabilizing an early assembly intermediate"	YDR194C	76 kDa	44	34	117	72
YDJ1 SGDID:S000005008, Chr XIV from 507097-505868, Genome Release 64-2-1, reverse complement, Verified ORF, "Type I HSP40 co-chaperone; involved in regulation of HSP90 and HSP70 functions; critical for determining cell size at Start as a function of growth rate; involved in protein translocation across membranes; member of the DnaJ family"	YNL064C	45 kDa	44	49	114	65
NUG1 SGDID:S000000808, Chr V from 162723-164285, Genome Release 64-2-1, Verified ORF, "GTPase that associates with nuclear 60S pre-ribosomes; required for export of 60S ribosomal subunits from the nucleus"	YER006W	58 kDa	62	30	113	48
ADH2 SGDID:S000004918, Chr XIII from 874337-873291, Genome Release 64-2-1, reverse complement, Verified ORF, "Glucose-repressible alcohol dehydrogenase II; catalyzes the conversion of ethanol to acetaldehyde; involved in the production of certain carboxylate esters; regulated by ADR1"	YMR303C	37 kDa	12	21	86	16
CCT8 SGDID:S000003545, Chr X from 421663-419957, Genome Release 64-2-1, reverse complement, Verified ORF, "Subunit of the cytosolic chaperonin Cct ring complex; related to Tcp1p, required for the assembly of actin and tubulins in vivo"	YJL008C	62 kDa	50	42	115	50
SEA4 SGDID:S000000200, Chr II from 21293-18177, Genome Release 64-2-1, reverse complement, Verified ORF, "Subunit of the SEA (Seh1-associated) complex; SEA is a coatomer-related complex that associates dynamically with the vacuole; has an N-terminal beta-propeller fold and a C-terminal RING motif; promoter contains multiple GCN4 binding sites"	YBL104C	118 kDa	88	29	96	26
MKT1 SGDID:S000005029, Chr XIV from 467131-469623, Genome Release 64-2-1, Verified ORF, "Protein similar to nucleases that forms a complex with Pbp1p; complex may mediate posttranscriptional regulation of HO; involved in propagation of M2 dsRNA satellite of L-A virus; allelic variation affects mitochondrial genome stability, drug resistance, and more; forms cytoplasmic foci upon DNA replication s…	YNL085W	94 kDa	43	57	51	69
SPB1 SGDID:S000000559, Chr III from 31449-33974, Genome Release 64-2-1, Verified ORF, "AdoMet-dependent methyltransferase; involved in rRNA processing and 60S ribosomal subunit maturation; methylates G2922 in the tRNA docking site of the large subunit rRNA and in the absence of snR52, U2921; suppressor of PAB1 mutants"	YCL054W	96 kDa	36	8	131	68
VMA2 SGDID:S000000331, Chr II from 492822-491269, Genome Release 64-2-1, reverse complement, Verified ORF, "Subunit B of V1 peripheral membrane domain of vacuolar H+-ATPase; an electrogenic proton pump found throughout the endomembrane system; contains nucleotide binding sites; also detected in the cytoplasm; protein abundance increases in response to DNA replication stress"	YBR127C	58 kDa	50	52	133	74
UTP4 SGDID:S000002732, Chr IV from 1116763-1114433, Genome Release 64-2-1, reverse complement, Verified ORF, "Subunit of U3-containing 90S preribosome and SSU processome complexes; involved in production of 18S rRNA and assembly of small ribosomal subunit; member of t-Utp subcomplex involved with transcription of 35S rRNA transcript; Small Subunit processome is also known as SSU processome"	YDR324C	88 kDa	58	29	76	82
ALD4 SGDID:S000005901, Chr XV from 1039840-1041399, Genome Release 64-2-1, Verified ORF, "Mitochondrial aldehyde dehydrogenase; required for growth on ethanol and conversion of acetaldehyde to acetate; phosphorylated; activity is K+ dependent; utilizes NADP+ or NAD+ equally as coenzymes; expression is glucose repressed; can substitute for cytosolic NADP-dependent aldehyde dehydrogenase when direc…	YOR374W	57 kDa	42	49	123	89
NOG2 SGDID:S000005336, Chr XIV from 721770-721120,723112-722303, Genome Release 64-2-1, reverse complement, Verified ORF, "Putative GTPase; associates with pre-60S ribosomal subunits in the nucleolus and is required for their nuclear export and maturation"	YNR053C	55 kDa	50	38	114	54
ADE3 SGDID:S000003436, Chr VII from 905934-908774, Genome Release 64-2-1, Verified ORF, "Cytoplasmic trifunctional enzyme C1-tetrahydrofolate synthase; involved in single carbon metabolism and required for biosynthesis of purines, thymidylate, methionine, and histidine; null mutation causes auxotrophy for adenine and histidine"	YGR204W	102 kDa	52	20	106	105
TOM1 SGDID:S000002865, Chr IV from 1369790-1379596, Genome Release 64-2-1, Verified ORF, "E3 ubiquitin ligase of the hect-domain class; has a role in mRNA export from the nucleus and may regulate transcriptional coactivators; involved in degradation of excess histones; interacts with Dia2p and is required for Dia2p degradation; required to target Cdc6p for ubiquitin-mediated destruction during G1…	YDR457W	374 kDa	15	7	188	23
TUB2 SGDID:S000001857, Chr VI from 56336-57709, Genome Release 64-2-1, Verified ORF, "Beta-tubulin; associates with alpha-tubulin (Tub1p and Tub3p) to form tubulin dimer, which polymerizes to form microtubules; mutation in human ortholog is associated with congenital fibrosis of the extraocular muscles (CFEOM) with polymicrogyria"	YFL037W	51 kDa	35	26	99	33
CDC14 SGDID:S000001924, Chr VI from 210068-208413, Genome Release 64-2-1, reverse complement, Verified ORF, "Protein phosphatase required for mitotic exit; required for rDNA segregation, cytokinesis, meiosis I spindle disassembly, and environmental stress response; maintained in nucleolus by Cdc55p in early meiosis until liberated by the FEAR and Mitotic Exit Network in anaphase, enabling it to e…	YFR028C	62 kDa	54	29	95	69
PWP2 SGDID:S000000653, Chr III from 223228-220457, Genome Release 64-2-1, reverse complement, Verified ORF, "Conserved 90S pre-ribosomal component; essential for proper endonucleolytic cleavage of the 35 S rRNA precursor at A0, A1, and A2 sites; contains eight WD-repeats; PWP2 deletion leads to defects in cell cycle and bud morphogenesis"	YCR057C	104 kDa	51	5	71	48
RFC1 SGDID:S000005743, Chr XV from 749301-751886, Genome Release 64-2-1, Verified ORF, "Subunit of heteropentameric Replication factor C (RF-C); RF-C is a DNA binding protein and ATPase that acts as a clamp loader of the proliferating cell nuclear antigen (PCNA) processivity factor for DNA polymerases delta and epsilon"	YOR217W	95 kDa	48	34	100	51
FUN12 SGDID:S000000033, Chr I from 76427-79435, Genome Release 64-2-1, Verified ORF, "Translation initiation factor eIF5B; GTPase that promotes Met-tRNAiMet binding to ribosomes and ribosomal subunit joining; promotes GTP-dependent maturation of 18S rRNA by Nob1p; protein abundance increases in response to DNA replication stress; homolog of bacterial IF2"	YAL035W	112 kDa	27	20	97	34
STH1 SGDID:S000001388, Chr IX from 117992-122071, Genome Release 64-2-1, Verified ORF, "ATPase component of the RSC chromatin remodeling complex; required for expression of early meiotic genes; promotes base excision repair in chromatin; essential helicase-related protein homologous to Snf2p"	YIL126W	157 kDa	38	37	82	66
ACO1 SGDID:S000004295, Chr XII from 737548-735212, Genome Release 64-2-1, reverse complement, Verified ORF, "Aconitase; required for the tricarboxylic acid (TCA) cycle and also independently required for mitochondrial genome maintenance; phosphorylated; component of the mitochondrial nucleoid; mutation leads to glutamate auxotrophy"	YLR304C	85 kDa	37	49	64	64
TAO3 SGDID:S000001391, Chr IX from 113237-106107, Genome Release 64-2-1, reverse complement, Verified ORF, "Component of the RAM signaling network; is involved in regulation of Ace2p activity and cellular morphogenesis, interacts with protein kinase Cbk1p and also with Kic1p"	YIL129C	270 kDa	45	27	80	10
CCT4 SGDID:S000002302, Chr IV from 199996-201582, Genome Release 64-2-1, Verified ORF, "Subunit of the cytosolic chaperonin Cct ring complex; related to Tcp1p, required for the assembly of actin and tubulins in vivo"	YDL143W	58 kDa	52	50	89	28
DBP10 SGDID:S000002189, Chr IV from 394217-397204, Genome Release 64-2-1, Verified ORF, "Putative ATP-dependent RNA helicase of the DEAD-box protein family; constituent of 66S pre-ribosomal particles; essential protein involved in ribosome biogenesis"	YDL031W	113 kDa	18	0	97	41
NIP1 SGDID:S000004926, Chr XIII from 895426-892988, Genome Release 64-2-1, reverse complement, Verified ORF, "eIF3c subunit of the eukaryotic translation initiation factor 3 (eIF3); involved in the assembly of preinitiation complex and start codon selection"	YMR309C	93 kDa	46	46	102	86
RPL22A SGDID:S000004051, Chr XII from 263194-263205,263595-263948, Genome Release 64-2-1, Verified ORF, "Ribosomal 60S subunit protein L22A; required for the oxidative stress response in yeast; homologous to mammalian ribosomal protein L22, no bacterial homolog; RPL22A has a paralog, RPL22B, that arose from the whole genome duplication"	YLR061W	14 kDa	8	3	181	114
NAN1 SGDID:S000006047, Chr XVI from 310210-312900, Genome Release 64-2-1, Verified ORF, "U3 snoRNP protein; component of the small (ribosomal) subunit (SSU) processosome containing U3 snoRNA; required for the biogenesis of18S rRNA"	YPL126W	101 kDa	41	34	113	78
NCL1 SGDID:S000000120, Chr II from 172534-174588, Genome Release 64-2-1, Verified ORF, "S-adenosyl-L-methionine-dependent tRNA: m5C-methyltransferase; methylates cytosine to m5C at several positions in tRNAs and intron-containing pre-tRNAs; increases proportion of tRNALeu(CAA) with m5C at wobble position in response to hydrogen peroxide, causing selective translation of mRNA from genes enriched i…	YBL024W	78 kDa	23	17	128	73
GDH1 SGDID:S000005902, Chr XV from 1043042-1041678, Genome Release 64-2-1, reverse complement, Verified ORF, "NADP(+)-dependent glutamate dehydrogenase; synthesizes glutamate from ammonia and alpha-ketoglutarate; rate of alpha-ketoglutarate utilization differs from Gdh3p; expression regulated by nitrogen and carbon sources; GDH1 has a paralog, GDH3, that arose from the whole genome duplication"	YOR375C	50 kDa	32	33	101	62
MAK21 SGDID:S000002467, Chr IV from 570649-573726, Genome Release 64-2-1, Verified ORF, "Constituent of 66S pre-ribosomal particles; required for large (60S) ribosomal subunit biogenesis; acts as part of a Mak21p-Noc2p-Rrp5p module that associates with nascent pre-rRNA during transcription and has a role in bigenesis of the large ribosomal subunit; involved in nuclear export of pre-ribosomes; req…	YDR060W	117 kDa	38	12	91	71
SEC26 SGDID:S000002646, Chr IV from 940816-937895, Genome Release 64-2-1, reverse complement, Verified ORF, "Essential beta-coat protein of the COPI coatomer; involved in ER-to-Golgi protein trafficking and maintenance of normal ER morphology; shares 43% sequence identity with mammalian beta-coat protein (beta-COP)"	YDR238C	109 kDa	23	42	119	67
ENP1 SGDID:S000000451, Chr II from 714455-713004, Genome Release 64-2-1, reverse complement, Verified ORF, "Protein associated with U3 and U14 snoRNAs; required for pre-rRNA processing and 40S ribosomal subunit synthesis; localized in the nucleus and concentrated in the nucleolus"	YBR247C	55 kDa	41	25	119	29
NOP12 SGDID:S000005401, Chr XV from 252646-251267, Genome Release 64-2-1, reverse complement, Verified ORF, "Nucleolar protein involved in pre-25S rRNA processing; also involved in biogenesis of large 60S ribosomal subunit; contains an RNA recognition motif (RRM); binds to Ebp2; similar to Nop13p and Nsr1p"	YOL041C	52 kDa	47	15	94	45
GFA1 SGDID:S000001587, Chr XI from 245373-243220, Genome Release 64-2-1, reverse complement, Verified ORF, "Glutamine-fructose-6-phosphate amidotransferase; catalyzes the formation of glucosamine-6-P and glutamate from fructose-6-P and glutamine in the first step of chitin biosynthesis; GFA1 has a paralogous region, comprising ORFs YMR084W-YMR085W, that arose from the whole genome duplication"	YKL104C	80 kDa	23	42	72	89
PRT1 SGDID:S000005888, Chr XV from 1017652-1015361, Genome Release 64-2-1, reverse complement, Verified ORF, "eIF3b subunit of the eukaryotic translation initiation factor 3 (eIF3); subunit of the core complex of eIF3; essential for translation; part of a subcomplex (Prt1p-Rpg1p-Nip1p) that stimulates binding of mRNA and tRNA(i)Met to ribosomes"	YOR361C	88 kDa	42	57	85	86
GAL10 SGDID:S000000223, Chr II from 278352-276253, Genome Release 64-2-1, reverse complement, Verified ORF, "UDP-glucose-4-epimerase; catalyzes the interconversion of UDP-galactose and UDP-D-glucose in galactose metabolism; also catalyzes the conversion of alpha-D-glucose or alpha-D-galactose to their beta-anomers"	YBR019C	78 kDa	26	29	101	58
CHC1 SGDID:S000003174, Chr VII from 107504-102543, Genome Release 64-2-1, reverse complement, Verified ORF, "Clathrin heavy chain; subunit of the major coat protein involved in intracellular protein transport and endocytosis; the clathrin triskelion is a trimeric molecule composed of three heavy chains that radiate from a vertex and three light chains which bind noncovalently near the vertex of t…	YGL206C	187 kDa	36	30	77	78
MPP10 SGDID:S000003762, Chr X from 438865-440646, Genome Release 64-2-1, Verified ORF, "Component of the SSU processome and 90S preribosome; required for pre-18S rRNA processing, interacts with and controls the stability of Imp3p and Imp4p, essential for viability; similar to human Mpp10p"	YJR002W	67 kDa	27	25	88	86
FPR4 SGDID:S000004441, Chr XII from 1030834-1032012, Genome Release 64-2-1, Verified ORF, "Peptidyl-prolyl cis-trans isomerase (PPIase); nuclear proline isomerase; affects expression of multiple genes via its role in nucleosome assembly; catalyzes isomerization of proline residues in histones H3 and H4, which affects lysine methylation of those histones; PPIase domain acts as a transcriptional re…	YLR449W	44 kDa	25	11	74	30
IMD4 SGDID:S000004520, Chr XIII from 163308-162194,164176-163717, Genome Release 64-2-1, reverse complement, Verified ORF, "Inosine monophosphate dehydrogenase; catalyzes the rate-limiting step in the de novo synthesis of GTP; member of a four-gene family in S. cerevisiae, constitutively expressed; IMD4 has a paralog, IMD3, that arose from the whole genome duplication"	YML056C	56 kDa	39	23	133	70
HMG1 SGDID:S000004540, Chr XIII from 118898-115734, Genome Release 64-2-1, reverse complement, Verified ORF, "HMG-CoA reductase; catalyzes the conversion of HMG-CoA to mevalonate, which is a rate-limiting step in sterol biosynthesis; one of two isozymes; localizes to the nuclear envelope; overproduction induces the formation of karmellae; forms foci at the nuclear periphery upon DNA replication s…	YML075C	116 kDa	59	21	31	14
ADR1 SGDID:S000002624, Chr IV from 895035-899006, Genome Release 64-2-1, Verified ORF, "Carbon source-responsive zinc-finger transcription factor; required for transcription of the glucose-repressed gene ADH2, of peroxisomal protein genes, and of genes required for ethanol, glycerol, and fatty acid utilization"	YDR216W	151 kDa	37	36	68	49
DIP2 SGDID:S000004119, Chr XII from 399657-402488, Genome Release 64-2-1, Verified ORF, "Nucleolar protein; specifically associated with the U3 snoRNA, part of the large ribonucleoprotein complex known as the small subunit (SSU) processome, required for 18S rRNA biogenesis, part of the active pre-rRNA processing complex"	YLR129W	106 kDa	24	4	34	27
RPN5 SGDID:S000002306, Chr IV from 190924-192261, Genome Release 64-2-1, Verified ORF, "Subunit of the CSN and 26S proteasome lid complexes; similar to mammalian p55 subunit and to another S. cerevisiae regulatory subunit, Rpn7p; Rpn5p is an essential protein; the COP9 signalosome is also known as the CSN"	YDL147W	52 kDa	6	11	159	65
NUP192 SGDID:S000003576, Chr X from 373799-368748, Genome Release 64-2-1, reverse complement, Verified ORF, "Essential subunit of the inner ring of the nuclear pore complex (NPC); contributes to nucleocytoplasmic transport; homologous to human NUP205"	YJL039C	192 kDa	37	23	61	63
THS1 SGDID:S000001340, Chr IX from 212499-214703, Genome Release 64-2-1, Verified ORF, "Threonyl-tRNA synthetase; essential cytoplasmic protein"	YIL078W	85 kDa	33	40	65	82
UTP21 SGDID:S000004401, Chr XII from 937233-934414, Genome Release 64-2-1, reverse complement, Verified ORF, "Subunit of U3-containing 90S preribosome and SSU processome complexes; involved in production of 18S rRNA and assembly of small ribosomal subunit; synthetic defect with STI1 Hsp90 cochaperone; human homolog linked to glaucoma; Small Subunit processome is also known as SSU processome"	YLR409C	105 kDa	24	2	42	34
RTC1 SGDID:S000005498, Chr XV from 65350-61325, Genome Release 64-2-1, reverse complement, Verified ORF, "Subunit of the SEA (Seh1-associated) complex; SEA is a coatomer-related complex that associates dynamically with the vacuole; null mutation suppresses cdc13-1 temperature sensitivity; has N-terminal WD-40 repeats and a C-terminal RING motif"	YOL138C	149 kDa	44	15	65	68
PFK2 SGDID:S000004818, Chr XIII from 674766-671887, Genome Release 64-2-1, reverse complement, Verified ORF, "Beta subunit of heterooctameric phosphofructokinase; involved in glycolysis; indispensable for anaerobic growth; activated by fructose-2,6-bisphosphate and AMP; mutation inhibits glucose induction of cell cycle-related genes"	YMR205C	105 kDa	50	79	77	53
DBP3 SGDID:S000003046, Chr VII from 361859-360288, Genome Release 64-2-1, reverse complement, Verified ORF, "RNA-Dependent ATPase, member of DExD/H-box family; involved in cleavage of site A3 within the ITS1 spacer during rRNA processing; not essential for growth, but deletion causes severe slow-growth phenotype"	YGL078C	59 kDa	14	5	64	36
ENP2 SGDID:S000003377, Chr VII from 781767-783890, Genome Release 64-2-1, Verified ORF, "Component of the SSU; required for pre-18S rRNA processing, biogenesis of the small ribosomal subunit; interacts with U3 snoRNA, Mpp10p and Bfr2p; contains WD repeats, and has homology to Spb1p"	YGR145W	82 kDa	34	23	55	82
SEC21 SGDID:S000005231, Chr XIV from 91994-94801, Genome Release 64-2-1, Verified ORF, "Gamma subunit of coatomer; coatomer is a heptameric protein complex that together with Arf1p forms the COPI coat; involved in ER to Golgi transport of selective cargo"	YNL287W	105 kDa	19	31	124	60
HAS1 SGDID:S000004903, Chr XIII from 851591-850074, Genome Release 64-2-1, reverse complement, Verified ORF, "ATP-dependent RNA helicase; involved in the biogenesis of 40S and 60S ribosome subunits; localizes to both the nuclear periphery and nucleolus; highly enriched in nuclear pore complex fractions; constituent of 66S pre-ribosomal particles"	YMR290C	57 kDa	50	28	93	32
PSF3 SGDID:S000005506, Chr XV from 48864-49448, Genome Release 64-2-1, Verified ORF, "Subunit of the GINS complex (Sld5p, Psf1p, Psf2p, Psf3p); complex is localized to DNA replication origins and implicated in assembly of the DNA replication machinery"	YOL146W	22 kDa	0	194	97	10
RPP2A SGDID:S000005399, Chr XV from 254297-254617, Genome Release 64-2-1, Verified ORF, "Ribosomal protein P2 alpha; a component of the ribosomal stalk, which is involved in the interaction between translational elongation factors and the ribosome; free (non-ribosomal) P2 stimulates the phosphorylation of the eIF2 alpha subunit (Sui2p) by Gcn2p; regulates the accumulation of P1 (Rpp1Ap and Rpp1Bp…	YOL039W	11 kDa	8	4	237	109
DBP9 SGDID:S000004266, Chr XII from 696830-695046, Genome Release 64-2-1, reverse complement, Verified ORF, "DEAD-box protein required for 27S rRNA processing; exhibits DNA, RNA and DNA/RNA helicase activities; ATPase activity shows preference for DNA over RNA; DNA helicase activity abolished by mutation in RNA-binding domain"	YLR276C	68 kDa	40	26	89	62
GDB1 SGDID:S000006388, Chr XVI from 902044-906654, Genome Release 64-2-1, Verified ORF, "Glycogen debranching enzyme; contains glucanotranferase and alpha-1,6-amyloglucosidase activities; required for glycogen degradation; phosphorylated in mitochondria; activity is inhibited by Igd1p; protein abundance increases in response to DNA replication stress"	YPR184W	175 kDa	0	3	16	20
PRP8 SGDID:S000001208, Chr VIII from 436948-429707, Genome Release 64-2-1, reverse complement, Verified ORF, "Component of U4/U6-U5 snRNP complex; involved in second catalytic step of splicing; participates in spliceosomal assembly through its interaction with U1 snRNA; largest and most evolutionarily conserved protein of the spliceosome; mutations in its human ortholog, PRPF8, cause Retinitis pi…	YHR165C	280 kDa	22	0	99	16
FBA1 SGDID:S000001543, Chr XI from 327487-326408, Genome Release 64-2-1, reverse complement, Verified ORF, "Fructose 1,6-bisphosphate aldolase; required for glycolysis and gluconeogenesis; catalyzes conversion of fructose 1,6 bisphosphate to glyceraldehyde-3-P and dihydroxyacetone-P; locates to mitochondrial outer surface upon oxidative stress; N-terminally propionylated in vivo"	YKL060C	40 kDa	37	42	45	48
GND1 SGDID:S000001226, Chr VIII from 470960-472429, Genome Release 64-2-1, Verified ORF, "6-phosphogluconate dehydrogenase (decarboxylating); catalyzes an NADPH regenerating reaction in the pentose phosphate pathway; required for growth on D-glucono-delta-lactone and adaptation to oxidative stress; GND1 has a paralog, GND2, that arose from the whole genome duplication"	YHR183W	54 kDa	33	31	80	30
IMP4 SGDID:S000005019, Chr XIV from 485607-486479, Genome Release 64-2-1, Verified ORF, "Component of the SSU processome; SSU processome is required for pre-18S rRNA processing; interacts with Mpp10p; member of a superfamily of proteins that contain a sigma(70)-like motif and associate with RNAs"	YNL075W	33 kDa	33	24	121	40
TUB1 SGDID:S000004550, Chr XIII from 99259-97941,99400-99376, Genome Release 64-2-1, reverse complement, Verified ORF, "Alpha-tubulin; associates with beta-tubulin (Tub2p) to form tubulin dimer, which polymerizes to form microtubules; relative distribution to nuclear foci increases upon DNA replication stress; TUB1 has a paralog, TUB3, that arose from the whole genome duplication"	YML085C	50 kDa	25	21	81	51
NOP4 SGDID:S000005964, Chr XVI from 469939-471996, Genome Release 64-2-1, Verified ORF, "Nucleolar protein; essential for processing and maturation of 27S pre-rRNA and large ribosomal subunit biogenesis; constituent of 66S pre-ribosomal particles; contains four RNA recognition motifs (RRMs)"	YPL043W	78 kDa	43	24	36	41
CCT3 SGDID:S000003551, Chr X from 407558-409162, Genome Release 64-2-1, Verified ORF, "Subunit of the cytosolic chaperonin Cct ring complex; related to Tcp1p, required for the assembly of actin and tubulins in vivo; capable of binding Q/N rich proteins and mediating their folding"	YJL014W	59 kDa	41	33	74	39
SPT6 SGDID:S000003348, Chr VII from 720409-724764, Genome Release 64-2-1, Verified ORF, "Nucleosome remodeling protein; functions in various aspects of transcription, chromatin maintenance, and RNA processing; required for the maintenance of chromatin structure during transcription in order to inhibit transcription from promoters within the coding region; required for H3K36 trimethylation but not…	YGR116W	168 kDa	37	55	144	60
ILS1 SGDID:S000000172, Chr II from 84261-81043, Genome Release 64-2-1, reverse complement, Verified ORF, "Cytoplasmic isoleucine-tRNA synthetase; target of the G1-specific inhibitor reveromycin A"	YBL076C	123 kDa	51	19	59	16
LSG1 SGDID:S000003067, Chr VII from 314631-316553, Genome Release 64-2-1, Verified ORF, "Putative GTPase involved in 60S ribosomal subunit biogenesis; required for the release of Nmd3p from 60S subunits in the cytoplasm"	YGL099W	73 kDa	27	20	82	37
MET6 SGDID:S000000893, Chr V from 342167-339864, Genome Release 64-2-1, reverse complement, Verified ORF, "Cobalamin-independent methionine synthase; involved in methionine biosynthesis and regeneration; requires a minimum of two glutamates on the methyltetrahydrofolate substrate, similar to bacterial metE homologs"	YER091C	86 kDa	27	32	43	53
SMC1 SGDID:S000001886, Chr VI from 119429-123106, Genome Release 64-2-1, Verified ORF, "Subunit of the multiprotein cohesin complex; essential protein involved in chromosome segregation and in double-strand DNA break repair; SMC chromosomal ATPase family member, binds DNA with a preference for DNA with secondary structure"	YFL008W	141 kDa	20	35	68	53
PGI1 SGDID:S000000400, Chr II from 613900-612236, Genome Release 64-2-1, reverse complement, Verified ORF, "Glycolytic enzyme phosphoglucose isomerase; catalyzes the interconversion of glucose-6-phosphate and fructose-6-phosphate; required for cell cycle progression and completion of the gluconeogenic events of sporulation"	YBR196C	61 kDa	29	34	84	35
SCP160 SGDID:S000003616, Chr X from 289226-285558, Genome Release 64-2-1, reverse complement, Verified ORF, "Essential RNA-binding G protein effector of mating response pathway; ligand-activated RNA-binding protein that delivers RNAs involved in polarization and perpetualizing mating signal to shmoo tip during pheromone signaling; Scp160p-mediated RNA trafficking essential for chemotropism and su…	YJL080C	135 kDa	35	17	72	89
EBP2 SGDID:S000001655, Chr XI from 125759-127042, Genome Release 64-2-1, Verified ORF, "Required for 25S rRNA maturation and 60S ribosomal subunit assembly; localizes to the nucleolus and in foci along nuclear periphery; constituent of 66S pre-ribosomal particles; cooperates with Rrs1p and Mps3p to mediate telomere clustering by binding Sir4p, but is not involved in telomere tethering"	YKL172W	50 kDa	35	17	68	29
TCP1 SGDID:S000002620, Chr IV from 887232-888911, Genome Release 64-2-1, Verified ORF, "Alpha subunit of chaperonin-containing T-complex; complex mediates protein folding in the cytosol; involved in actin cytoskeleton maintenance; overexpression in neurons suppresses formation of pathogenic conformations of huntingtin protein"	YDR212W	60 kDa	27	29	89	20
RRI1 SGDID:S000002375, Chr IV from 70319-68997, Genome Release 64-2-1, reverse complement, Verified ORF, "Catalytic subunit of the COP9 signalosome (CSN) complex; acts as an isopeptidase in cleaving the ubiquitin-like protein Nedd8 from SCF ubiquitin ligases; metalloendopeptidase involved in the adaptation to pheromone signaling"	YDL216C	51 kDa	0	0	148	149
RPN2 SGDID:S000001337, Chr IX from 220700-217863, Genome Release 64-2-1, reverse complement, Verified ORF, "Subunit of the 26S proteasome; substrate of the N-acetyltransferase Nat1p; protein abundance increases in response to DNA replication stress"	YIL075C	104 kDa	33	37	71	40
SRO9 SGDID:S000000542, Chr III from 58678-57374, Genome Release 64-2-1, reverse complement, Verified ORF, "Cytoplasmic RNA-binding protein; shuttles between nucleus and cytoplasm and is exported from the nucleus in an mRNA export-dependent manner; associates with translating ribosomes; involved in heme regulation of Hap1p as a component of the HMC complex, also involved in the organization of act…	YCL037C	48 kDa	17	15	120	94
KOG1 SGDID:S000001229, Chr VIII from 480672-475999, Genome Release 64-2-1, reverse complement, Verified ORF, "Subunit of TORC1; TORC1 is a rapamycin-sensitive complex involved in growth control that contains Tor1p or Tor2p, Lst8p and Tco89p; contains four HEAT repeats and seven WD-40 repeats; may act as a scaffold protein to couple TOR and its effectors"	YHR186C	178 kDa	46	28	58	58
BCK1 SGDID:S000003631, Chr X from 247255-251691, Genome Release 64-2-1, Verified ORF, "MAPKKK acting in the protein kinase C signaling pathway; the kinase C signaling pathway controls cell integrity; upon activation by Pkc1p phosphorylates downstream kinases Mkk1p and Mkk2p; MAPKKK is an acronym for mitogen-activated protein (MAP) kinase kinase kinase"	YJL095W	164 kDa	10	2	57	37
PET9 SGDID:S000000126, Chr II from 163997-163041, Genome Release 64-2-1, reverse complement, Verified ORF, "Major ADP/ATP carrier of the mitochondrial inner membrane; exchanges cytosolic ADP for mitochondrially synthesized ATP; also imports heme and ATP; phosphorylated; required for viability in many lab strains that carry a sal1 mutation; PET9 has a paralog, AAC3, that arose from the whole genom…	YBL030C	34 kDa	36	25	57	15
RPS30A SGDID:S000004278, Chr XII from 712725-712537,713158-713156, Genome Release 64-2-1, reverse complement, Verified ORF, "Protein component of the small (40S) ribosomal subunit; homologous to mammalian ribosomal protein S30, no bacterial homolog; RPS30A has a paralog, RPS30B, that arose from the whole genome duplication"	YLR287C-A (+1)	7 kDa	29	17	48	5
VAS1 SGDID:S000003326, Chr VII from 672186-675500, Genome Release 64-2-1, Verified ORF, "Mitochondrial and cytoplasmic valyl-tRNA synthetase"	YGR094W	126 kDa	36	22	61	32
REH1 SGDID:S000004379, Chr XII from 897672-896374, Genome Release 64-2-1, reverse complement, Verified ORF, "Cytoplasmic 60S subunit biogenesis factor; associates with pre-60S particles; similar to Rei1p and shares partially redundant function in cytoplasmic 60S subunit maturation; contains dispersed C2H2 zinc finger domains"	YLR387C	50 kDa	20	10	97	43
IMD2 SGDID:S000001259, Chr VIII from 554396-555967, Genome Release 64-2-1, Verified ORF, "Inosine monophosphate dehydrogenase; catalyzes the rate-limiting step in GTP biosynthesis, expression is induced by mycophenolic acid resulting in resistance to the drug, expression is repressed by nutrient limitation; IMD2 has a paralog, YAR073W/YAR075W, that arose from a segmental duplication"	YHR216W	57 kDa	17	15	95	19
ECM16 SGDID:S000004735, Chr XIII from 523696-527499, Genome Release 64-2-1, Verified ORF, "Essential DEAH-box ATP-dependent RNA helicase specific to U3 snoRNP; predominantly nucleolar in distribution; required for 18S rRNA synthesis"	YMR128W	145 kDa	32	15	64	47
PHO84 SGDID:S000004592, Chr XIII from 25800-24037, Genome Release 64-2-1, reverse complement, Verified ORF, "High-affinity inorganic phosphate (Pi) transporter; also low-affinity manganese transporter; regulated by Pho4p and Spt7p; mutation confers resistance to arsenate; exit from the ER during maturation requires Pho86p; cells overexpressing Pho84p accumulate heavy metals but do not develop sym…	YML123C	64 kDa	18	10	42	38
PYC1 SGDID:S000003030, Chr VII from 385196-388732, Genome Release 64-2-1, Verified ORF, "Pyruvate carboxylase isoform; cytoplasmic enzyme that converts pyruvate to oxaloacetate; differentially regulated than isoform Pyc2p; mutations in the human homolog are associated with lactic acidosis; PYC1 has a paralog, PYC2, that arose from the whole genome duplication"	YGL062W	130 kDa	40	25	50	32
PCI8 SGDID:S000001333, Chr IX from 229994-228660, Genome Release 64-2-1, reverse complement, Verified ORF, "Possible shared subunit of Cop9 signalosome (CSN) and eIF3; binds eIF3b subunit Prt1p, has possible dual functions in transcriptional and translational control, contains a PCI (Proteasome-COP9 signalosome (CSN)-eIF3) domain"	YIL071C	51 kDa	0	0	135	41
SLH1 SGDID:S000003503, Chr VII from 1031791-1037694, Genome Release 64-2-1, Verified ORF, "Putative RNA helicase related to Ski2p; involved in translation inhibition of non-poly(A) mRNAs; required for repressing propagation of dsRNA viruses"	YGR271W	225 kDa	31	12	49	59
PFK1 SGDID:S000003472, Chr VII from 973734-970771, Genome Release 64-2-1, reverse complement, Verified ORF, "Alpha subunit of heterooctameric phosphofructokinase; involved in glycolysis, indispensable for anaerobic growth, activated by fructose-2,6-bisphosphate and AMP, mutation inhibits glucose induction of cell cycle-related genes"	YGR240C	108 kDa	52	58	68	42
MRP7 SGDID:S000004950, Chr XIV from 622428-621313, Genome Release 64-2-1, reverse complement, Verified ORF, "Mitochondrial ribosomal protein of the large subunit"	YNL005C	43 kDa	46	34	55	25
MEC1 SGDID:S000000340, Chr II from 505668-512774, Genome Release 64-2-1, Verified ORF, "Genome integrity checkpoint protein and PI kinase superfamily member; Mec1p and Dun1p function in same pathway to regulate dNTP pools and telomere length; signal transducer required for cell cycle arrest and transcriptional responses to damaged or unreplicated DNA; facilitates replication fork progression and …	YBR136W	273 kDa	25	37	12	6
UTP9 SGDID:S000001239, Chr VIII from 491931-493658, Genome Release 64-2-1, Verified ORF, "Nucleolar protein; component of the small subunit (SSU) processome containing the U3 snoRNA that is involved in processing of pre-18S rRNA"	YHR196W	65 kDa	21	16	90	79
STT4 SGDID:S000004296, Chr XII from 743863-738161, Genome Release 64-2-1, reverse complement, Verified ORF, "Phosphatidylinositol-4-kinase; functions in the Pkc1p protein kinase pathway; required for normal vacuole morphology, cell wall integrity, and actin cytoskeleton organization"	YLR305C	215 kDa	43	21	47	21
PIL1 SGDID:S000003318, Chr VII from 650617-649598, Genome Release 64-2-1, reverse complement, Verified ORF, "Eisosome core component; eisosomes are large immobile cell cortex structures associated with endocytosis; detected in phosphorylated state in mitochondria; phosphorylated on Thr233 upon Pkc1p hyperactivation in a Slt2p MAPK-dependent fashion; null mutant shows activation of Pkc1p/Ypk1p str…	YGR086C	38 kDa	25	29	84	49
CSR2 SGDID:S000006234, Chr XVI from 627880-631245, Genome Release 64-2-1, Verified ORF, "Nuclear ubiquitin protein ligase binding protein; may regulate utilization of nonfermentable carbon sources and endocytosis of plasma membrane proteins; overproduction suppresses chs5 spa2 lethality at high temp; ubiquitinated by Rsp5p, deubiquitinated by Ubp2p; CSR2 has a paralog, ECM21, that arose from the …	YPR030W	125 kDa	6	7	36	15
CSI1 SGDID:S000004627, Chr XIII from 323300-324187, Genome Release 64-2-1, Verified ORF, "Subunit of the Cop9 signalosome; which is required for deneddylation, or removal of the ubiquitin-like protein Rub1p from Cdc53p (cullin); involved in adaptation to pheromone signaling; functional equivalent of canonical Csn6 subunit of the COP9 signalosome"	YMR025W	35 kDa	0	2	98	87
SHM1 SGDID:S000000467, Chr II from 736264-737736, Genome Release 64-2-1, Verified ORF, "Mitochondrial serine hydroxymethyltransferase; converts serine to glycine plus 5,10 methylenetetrahydrofolate; involved in generating precursors for purine, pyrimidine, amino acid, and lipid biosynthesis; reverse reaction generates serine"	YBR263W	54 kDa	50	20	60	27
YRA1 SGDID:S000002789, Chr IV from 1236558-1236842,1237609-1238004, Genome Release 64-2-1, Verified ORF, "Nuclear polyadenylated RNA-binding protein; required for export of poly(A)+ mRNA from the nucleus; proposed to couple mRNA export with 3' end processing via its interactions with Mex67p and Pcf11p; interacts with DBP2; inhibits the helicase activity of Dbp2; functionally redundant with Yra2p,…	YDR381W	25 kDa	31	23	82	38
NUP133 SGDID:S000001790, Chr XI from 592825-596298, Genome Release 64-2-1, Verified ORF, "Subunit of Nup84p subcomplex of nuclear pore complex (NPC); contributes to nucleocytoplasmic transport, NPC biogenesis; is involved in establishment of a normal nucleocytoplasmic concentration gradient of GTPase Gsp1p; also plays roles in several processes that may require localization of genes or chromosome…	YKR082W	133 kDa	34	24	34	6
MLP2 SGDID:S000001411, Chr IX from 68067-63028, Genome Release 64-2-1, reverse complement, Verified ORF, "Myosin-like protein associated with the nuclear envelope; nuclear basket protein that connects the nuclear pore complex with the nuclear interior; involved in the Tel1p pathway that controls telomere length; MLP2 has a paralog, MLP1, that arose from the whole genome duplication"	YIL149C	195 kDa	26	13	25	17
ILV5 SGDID:S000004347, Chr XII from 839253-838066, Genome Release 64-2-1, reverse complement, Verified ORF, "Acetohydroxyacid reductoisomerase and mtDNA binding protein; involved in branched-chain amino acid biosynthesis and maintenance of wild-type mitochondrial DNA; found in mitochondrial nucleoids"	YLR355C	44 kDa	18	32	69	53
SPT5 SGDID:S000004470, Chr XIII from 247677-250868, Genome Release 64-2-1, Verified ORF, "Component of the universally conserved Spt4/5 complex (DSIF complex); the complex has multiple roles in concert with RNA polymerases I and II, including regulation of transcription elongation, RNA processing, quality control, and transcription-coupled DNA repair"	YML010W	116 kDa	44	64	63	22
CYR1 SGDID:S000003542, Chr X from 425157-431237, Genome Release 64-2-1, Verified ORF, "Adenylate cyclase; required for cAMP production and cAMP-dependent protein kinase signaling; the cAMP pathway controls a variety of cellular processes, including metabolism, cell cycle, stress response, stationary phase, and sporulation"	YJL005W	228 kDa	9	150	9	5
RRP9 SGDID:S000006341, Chr XVI from 802359-804080, Genome Release 64-2-1, Verified ORF, "Protein involved in pre-rRNA processing; associated with U3 snRNP; component of small ribosomal subunit (SSU) processosome; ortholog of the human U3-55k protein"	YPR137W	65 kDa	30	25	64	53
MGM101 SGDID:S000003905, Chr X from 700882-701691, Genome Release 64-2-1, Verified ORF, "Protein with a role in mitochondrial DNA recombinational repair; also involved in interstrand cross-link repair; binds to and catalyzes the annealing of single-stranded mtDNA; oligomerizes to form rings and filaments; related to Rad52-type recombination proteins, with limited overall similarity but sharing co…	YJR144W	30 kDa	41	23	62	55
RKR1 SGDID:S000004861, Chr XIII from 768039-763351, Genome Release 64-2-1, reverse complement, Verified ORF, "RING domain E3 ubiquitin ligase; involved in ubiquitin-mediated degradation of non-stop proteins; component of ribosome-bound RQC (ribosome quality control) complex required for degradation of polypeptides arising from stalled translation; degrades products of mRNAs lacking a termination …	YMR247C	180 kDa	27	24	93	66
UBP3 SGDID:S000000953, Chr V from 472424-469686, Genome Release 64-2-1, reverse complement, Verified ORF, "Ubiquitin-specific protease involved in transport and osmotic response; interacts with Bre5p to co-regulate anterograde and retrograde transport between the ER and Golgi; involved in transcription elongation in response to osmostress through phosphorylation at Ser695 by Hog1p; inhibitor of g…	YER151C	102 kDa	29	8	85	48
FUS1 SGDID:S000000532, Chr III from 71803-73341, Genome Release 64-2-1, Verified ORF, "Membrane protein localized to the shmoo tip; required for cell fusion; expression regulated by mating pheromone; proposed to coordinate signaling, fusion, and polarization events required for fusion; potential Cdc28p substrate"	YCL027W	58 kDa	15	14	47	30
RPS29B SGDID:S000002219, Chr IV from 340798-340628, Genome Release 64-2-1, reverse complement, Verified ORF, "Protein component of the small (40S) ribosomal subunit; homologous to mammalian ribosomal protein S29 and bacterial S14; RPS29B has a paralog, RPS29A, that arose from the whole genome duplication"	YDL061C	7 kDa	33	18	151	7
SAM1 SGDID:S000004170, Chr XII from 515262-516410, Genome Release 64-2-1, Verified ORF, "S-adenosylmethionine synthetase; catalyzes transfer of the adenosyl group of ATP to the sulfur atom of methionine; SAM1 has a paralog, SAM2, that arose from the whole genome duplication"	YLR180W	42 kDa	27	44	61	10
TIF2 SGDID:S000003674, Chr X from 154691-153504, Genome Release 64-2-1, reverse complement, Verified ORF, "Translation initiation factor eIF4A; DEA(D/H)-box RNA helicase that couples ATPase activity to RNA binding and unwinding; forms a dumbbell structure of two compact domains connected by a linker; interacts with eIF4G; protein abundance increases in response to DNA replication stress; TIF2 has…	YJL138C (+1)	45 kDa	26	30	83	14
PUF3 SGDID:S000003936, Chr XII from 124714-122075, Genome Release 64-2-1, reverse complement, Verified ORF, "Protein of the mitochondrial outer surface; links the Arp2/3 complex with the mitochore during anterograde mitochondrial movement; also binds to and promotes degradation of mRNAs for select nuclear-encoded mitochondrial proteins"	YLL013C	98 kDa	27	43	48	29
RQC2 SGDID:S000005930, Chr XVI from 538936-535820, Genome Release 64-2-1, reverse complement, Verified ORF, "Component of RQC, which mediates nascent chain degradation; RQC (ribosome quality control complex) is a ribosome-bound complex required for degradation of polypeptides arising from stalled translation; recruits alanine- and threonine-charged tRNA to the A site and directs the elongation of…	YPL009C	119 kDa	10	9	113	22
KAP123 SGDID:S000000912, Chr V from 382103-378762, Genome Release 64-2-1, reverse complement, Verified ORF, "Karyopherin beta; mediates nuclear import of ribosomal proteins prior to assembly into ribosomes and import of histones H3 and H4; localizes to the nuclear pore, nucleus, and cytoplasm; exhibits genetic interactions with RAI1"	YER110C	123 kDa	25	30	70	17
TIF4632 SGDID:S000003017, Chr VII from 409604-406860, Genome Release 64-2-1, reverse complement, Verified ORF, "Translation initiation factor eIF4G; subunit of the mRNA cap-binding protein complex (eIF4F) that also contains eIF4E (Cdc33p); associates with the poly(A)-binding protein Pab1p, also interacts with eIF4A (Tif1p); TIF4632 has a paralog, TIF4631, that arose from the whole genome duplicat…	YGL049C	104 kDa	8	5	84	37
HCA4 SGDID:S000003570, Chr X from 383837-386149, Genome Release 64-2-1, Verified ORF, "DEAD box RNA helicase; component of the SSU; interacts with Bfr2p and Enp2p; high-copy number suppression of a U14 snoRNA processing mutant suggests an involvement in 18S rRNA synthesis"	YJL033W	87 kDa	25	8	73	48
HSP104 SGDID:S000003949, Chr XII from 88623-91349, Genome Release 64-2-1, Verified ORF, "Disaggregase; heat shock protein that cooperates with Ydj1p (Hsp40) and Ssa1p (Hsp70) to refold and reactivate previously denatured, aggregated proteins; responsive to stresses including: heat, ethanol, and sodium arsenite; involved in [PSI+] propagation; protein becomes more abundant and forms cytoplasmic fo…	YLL026W	102 kDa	56	40	42	43
HRR25 SGDID:S000006125, Chr XVI from 164276-165760, Genome Release 64-2-1, Verified ORF, "Protein kinase; involved in regulating diverse events including vesicular trafficking, DNA repair, and chromosome segregation; binds the CTD of RNA pol II; phosphorylates the COPII coat; phosphorylates Tif6p which plays a critical role in 60S ribosomal subunit biogenesis; interacts with Sit4p phosphatase; ho…	YPL204W	57 kDa	22	35	58	36
PDA1 SGDID:S000000980, Chr V from 546817-548079, Genome Release 64-2-1, Verified ORF, "E1 alpha subunit of the pyruvate dehydrogenase (PDH) complex; catalyzes the direct oxidative decarboxylation of pyruvate to acetyl-CoA; phosphorylated; regulated by glucose; PDH complex is concentrated in spots within the mitochondrial matrix, often near the ERMES complex and near peroxisomes"	YER178W	46 kDa	34	38	71	5
MTC5 SGDID:S000002535, Chr IV from 709549-712995, Genome Release 64-2-1, Verified ORF, "Subunit of the SEA (Seh1-associated) complex; SEA is a coatomer-related complex that associates dynamically with the vacuole; has N-terminal WD-40 repeats and a C-terminal RING motif; mtc5 is synthetically sick with cdc13-1; relative distribution to vacuolar membrane punctae decreases upon DNA replication stre…	YDR128W	131 kDa	32	20	47	29
NAM9 SGDID:S000005081, Chr XIV from 370055-368595, Genome Release 64-2-1, reverse complement, Verified ORF, "Mitochondrial ribosomal component of the small subunit"	YNL137C	56 kDa	38	14	65	26
PYC2 SGDID:S000000422, Chr II from 662249-658707, Genome Release 64-2-1, reverse complement, Verified ORF, "Pyruvate carboxylase isoform; cytoplasmic enzyme that converts pyruvate to oxaloacetate; differentially regulated than isoform Pyc1p; mutations in the human homolog are associated with lactic acidosis; PYC2 has a paralog, PYC1, that arose from the whole genome duplication"	YBR218C	130 kDa	34	23	40	32
RAT1 SGDID:S000005574, Chr XV from 421650-418630, Genome Release 64-2-1, reverse complement, Verified ORF, "Nuclear 5' to 3' single-stranded RNA exonuclease; involved in RNA metabolism, including rRNA and snRNA processing as well as poly (A+) dependent and independent mRNA transcription termination; required for cotranscriptional pre-rRNA cleavage"	YOR048C	116 kDa	31	19	75	10
SAS10 SGDID:S000002312, Chr IV from 183018-181186, Genome Release 64-2-1, reverse complement, Verified ORF, "Subunit of U3-containing Small Subunit (SSU) processome complex; involved in production of 18S rRNA and assembly of small ribosomal subunit; disrupts silencing when overproduced; mutant has increased aneuploidy tolerance; essential gene"	YDL153C	70 kDa	11	20	87	54
SAM2 SGDID:S000002910, Chr IV from 1454464-1453310, Genome Release 64-2-1, reverse complement, Verified ORF, "S-adenosylmethionine synthetase; catalyzes transfer of the adenosyl group of ATP to the sulfur atom of methionine; comparative analysis suggests that a mitochondrially targeted form may result from translation starting at a non-canonical codon upstream of the annotated start codon"	YDR502C	42 kDa	30	43	61	28
ACS2 SGDID:S000004143, Chr XII from 447575-445524, Genome Release 64-2-1, reverse complement, Verified ORF, "Acetyl-coA synthetase isoform; along with Acs1p, acetyl-coA synthetase isoform is the nuclear source of acetyl-coA for histone acetylation; mutants affect global transcription; required for growth on glucose; expressed under anaerobic conditions"	YLR153C	75 kDa	27	43	59	37
DRS1 SGDID:S000003931, Chr XII from 131729-133987, Genome Release 64-2-1, Verified ORF, "Nucleolar DEAD-box protein required for ribosome assembly and function; including synthesis of 60S ribosomal subunits; constituent of 66S pre-ribosomal particles"	YLL008W	85 kDa	21	13	57	37
SUP45 SGDID:S000000347, Chr II from 532182-530869, Genome Release 64-2-1, reverse complement, Verified ORF, "Polypeptide release factor (eRF1) in translation termination; mutant form acts as a recessive omnipotent suppressor; methylated by Mtq2p-Trm112p in ternary complex eRF1-eRF3-GTP; mutation of methylation site confers resistance to zymocin; has a role in cytokinesis through interaction with …	YBR143C	49 kDa	16	13	77	17
BMH1 SGDID:S000000979, Chr V from 545611-546414, Genome Release 64-2-1, Verified ORF, "14-3-3 protein, major isoform; controls proteome at post-transcriptional level, binds proteins and DNA, involved in regulation of exocytosis, vesicle transport, Ras/MAPK and rapamycin-sensitive signaling, aggresome formation, spindle position checkpoint; protein increases in abundance and relative distribution …	YER177W	30 kDa	31	28	47	40
IRA1 SGDID:S000000344, Chr II from 526628-517350, Genome Release 64-2-1, reverse complement, Verified ORF, "GTPase-activating protein; negatively regulates RAS by converting it from GTP- to the GDP-bound inactive form, required for reducing cAMP levels under nutrient limiting conditions, mediates membrane association of adenylate cyclase; mutations cause catalase T deficiency, defective glycogen …	YBR140C	351 kDa	2	0	43	7
TIF4631 SGDID:S000003394, Chr VII from 824059-826917, Genome Release 64-2-1, Verified ORF, "Translation initiation factor eIF4G; subunit of the mRNA cap-binding protein complex (eIF4F) that also contains eIF4E (Cdc33p); interacts with Pab1p and with eIF4A (Tif1p); also has a role in biogenesis of the large ribosomal subunit; TIF4631 has a paralog, TIF4632, that arose from the whole genome duplica…	YGR162W	107 kDa	27	9	54	49
ROM2 SGDID:S000004363, Chr XII from 862714-866784, Genome Release 64-2-1, Verified ORF, "GDP/GTP exchange factor (GEF) for Rho1p and Rho2p; mutations are synthetically lethal with mutations in rom1, which also encodes a GEF; Rom2p localization to the bud surface is dependent on Ack1p; ROM2 has a paralog, ROM1, that arose from the whole genome duplication"	YLR371W	153 kDa	11	6	69	49
RPS29A SGDID:S000004380, Chr XII from 898651-898821, Genome Release 64-2-1, Verified ORF, "Protein component of the small (40S) ribosomal subunit; homologous to mammalian ribosomal protein S29 and bacterial S14; RPS29A has a paralog, RPS29B, that arose from the whole genome duplication"	YLR388W	7 kDa	30	19	138	0
NOP7 SGDID:S000003335, Chr VII from 695417-697234, Genome Release 64-2-1, Verified ORF, "Component of several different pre-ribosomal particles; forms a complex with Ytm1p and Erb1p that is required for maturation of the large ribosomal subunit; required for exit from G<sub>0</sub> and the initiation of cell proliferation"	YGR103W	70 kDa	33	25	61	45
NAB3 SGDID:S000006111, Chr XVI from 187725-185317, Genome Release 64-2-1, reverse complement, Verified ORF, "RNA-binding protein, subunit of Nrd1 complex (Nrd1p-Nab3p-Sen1p); complex interacts with exosome to mediate 3'-end formation of some mRNAs, snRNAs, snoRNAs, and CUTs; required for termination of non-poly(A) transcripts and efficient splicing; Nrd1-Nab3 pathway appears to have a role in rap…	YPL190C	90 kDa	52	51	66	27
ESC1 SGDID:S000004832, Chr XIII from 707133-712109, Genome Release 64-2-1, Verified ORF, "Protein localized to the nuclear periphery; involved in telomeric silencing; interacts with PAD4-domain of Sir4p"	YMR219W	187 kDa	8	0	147	14
SOF1 SGDID:S000003934, Chr XII from 127523-128992, Genome Release 64-2-1, Verified ORF, "Protein required for biogenesis of 40S (small) ribosomal subunit; has similarity to the beta subunit of trimeric G-proteins and the splicing factor Prp4p; essential gene"	YLL011W	57 kDa	38	12	78	25
RRP12 SGDID:S000005933, Chr XVI from 529723-533409, Genome Release 64-2-1, Verified ORF, "Protein required for export of the ribosomal subunits; associates with the RNA components of the pre-ribosomes; has a role in nuclear import in association with Pse1p; also plays a role in the cell cycle and the DNA damage response; contains HEAT-repeats"	YPL012W	138 kDa	29	26	74	24
CCT7 SGDID:S000003647, Chr X from 207877-209529, Genome Release 64-2-1, Verified ORF, "Subunit of the cytosolic chaperonin Cct ring complex; related to Tcp1p, required for the assembly of actin and tubulins in vivo; mutant has increased aneuploidy tolerance"	YJL111W	60 kDa	39	24	76	22
ISW1 SGDID:S000000449, Chr II from 711539-708150, Genome Release 64-2-1, reverse complement, Verified ORF, "ATPase subunit of imitation-switch (ISWI) class chromatin remodelers; with Ioc3p forms Isw1a complex involved in repression of transcription initiation; with Ioc2p and Ioc4p forms Isw1b complex involved in regulation of transcription elongation; Isw1b recruited to ORFs by H3K36 methylation …	YBR245C	131 kDa	24	15	75	31
SIR4 SGDID:S000002635, Chr IV from 917571-921647, Genome Release 64-2-1, Verified ORF, "SIR protein involved in assembly of silent chromatin domains; silent information regulator (SIR) along with SIR2 and SIR3; involved in assembly of silent chromatin domains at telomeres and the silent mating-type loci; potentially phosphorylated by Cdc28p; some alleles of SIR4 prolong lifespan"	YDR227W	152 kDa	32	12	62	53
RPA49 SGDID:S000005192, Chr XIV from 182608-181361, Genome Release 64-2-1, reverse complement, Verified ORF, "RNA polymerase I subunit A49; essential for nucleolar assembly and for high polymerase loading rate; required for nucleolar localization of Rpa34p"	YNL248C	47 kDa	31	17	60	26
HTA2 SGDID:S000000099, Chr II from 235792-235394, Genome Release 64-2-1, reverse complement, Verified ORF, "Histone H2A; core histone protein required for chromatin assembly and chromosome function; one of two nearly identical (see also HTA1) subtypes; DNA damage-dependent phosphorylation by Mec1p facilitates DNA repair; acetylated by Nat4p"	YBL003C	14 kDa	14	21	40	10
RPO31 SGDID:S000005642, Chr XV from 544145-539763, Genome Release 64-2-1, reverse complement, Verified ORF, "RNA polymerase III largest subunit C160; part of core enzyme; similar to bacterial beta-prime subunit and to RPA190 and RPO21"	YOR116C	162 kDa	29	38	33	45
RSE1 SGDID:S000004513, Chr XIII from 178305-174220, Genome Release 64-2-1, reverse complement, Verified ORF, "Protein involved in pre-mRNA splicing; component of the pre-spliceosome; associates with U2 snRNA; involved in ER to Golgi transport"	YML049C	154 kDa	21	4	30	21
NST1 SGDID:S000005035, Chr XIV from 452408-456130, Genome Release 64-2-1, Verified ORF, "Protein of unknown function; mediates sensitivity to salt stress; interacts physically with the splicing factor Msl1p and also displays genetic interaction with MSL1"	YNL091W	142 kDa	18	9	83	39
TSR1 SGDID:S000002218, Chr IV from 341619-343985, Genome Release 64-2-1, Verified ORF, "Protein required for processing of 20S pre-rRNA in the cytoplasm; associates with pre-40S ribosomal particles; inhibits the premature association of 60S subunits with assembling 40S subunits in the cytoplasm; similar to Bms1p; relocalizes from nucleus to cytoplasm upon DNA replication stress"	YDL060W	91 kDa	20	16	68	53
UFD4 SGDID:S000001493, Chr XI from 425875-421424, Genome Release 64-2-1, reverse complement, Verified ORF, "Ubiquitin-protein ligase (E3); interacts with Rpt4p and Rpt6p, two subunits of the 19S particle of the 26S proteasome; cytoplasmic E3 involved in the degradation of ubiquitin fusion proteins; relative distribution to the nucleus increases upon DNA replication stress"	YKL010C	168 kDa	15	23	96	44
GCD11 SGDID:S000000827, Chr V from 205251-206834, Genome Release 64-2-1, Verified ORF, "Gamma subunit of the translation initiation factor eIF2; involved in the identification of the start codon; binds GTP when forming the ternary complex with GTP and tRNAi-Met; mutations in human ortholog cause X-linked intellectual disability (XLID)"	YER025W	58 kDa	35	28	51	26
YOR093C SGDID:S000005619, Chr XV from 502452-497506, Genome Release 64-2-1, reverse complement, Uncharacterized ORF, "Putative protein of unknown function; deletion causes sensitivity to unfolded protein response-inducing agents"	YOR093C	187 kDa	36	7	71	28
VIP1 SGDID:S000004402, Chr XII from 937541-940981, Genome Release 64-2-1, Verified ORF, "Inositol hexakisphosphate and inositol heptakisphosphate kinase; inositol heptakisphosphate (IP7) production is important for phosphate signaling; involved in cortical actin cytoskeleton function, and invasive pseudohyphal growth analogous to S. pombe asp1; inositol hexakisphosphate is also known as IP6"	YLR410W	130 kDa	20	21	89	31
NUT1 SGDID:S000003119, Chr VII from 217524-220922, Genome Release 64-2-1, Verified ORF, "Component of the RNA polymerase II mediator complex; mediator is required for transcriptional activation and also has a role in basal transcription"	YGL151W	129 kDa	25	35	66	50
MRPL3 SGDID:S000004626, Chr XIII from 321875-323047, Genome Release 64-2-1, Verified ORF, "Mitochondrial ribosomal protein of the large subunit; located in close proximity to the polypeptide exit channel of the ribosome; mutations in human homolog MRPL44 cause childhood cardiomyopathy; human MRPL44 deficiency results in inefficient assembly of the mitochondrial ribosome, and in tissue-specific re…	YMR024W	44 kDa	56	28	57	31
AIM9 SGDID:S000000882, Chr V from 319963-321846, Genome Release 64-2-1, Verified ORF, "Putative protein of unknown function; the authentic, non-tagged protein is detected in highly purified mitochondria in high-throughput studies; null mutant displays elevated frequency of mitochondrial genome loss"	YER080W	72 kDa	2	6	8	9
TRM1 SGDID:S000002527, Chr IV from 693261-691549, Genome Release 64-2-1, reverse complement, Verified ORF, "tRNA methyltransferase; two forms of protein are made by alternative translation starts; localizes to both nucleus and mitochondrion to produce modified base N2,N2-dimethylguanosine in tRNAs in both compartments; nuclear Trm1p is evenly distributed around inner membrane in WT, but mislocali…	YDR120C	64 kDa	56	26	62	11
KRR1 SGDID:S000000564, Chr III from 23379-22429, Genome Release 64-2-1, reverse complement, Verified ORF, "Nucleolar protein required for rRNA synthesis and ribosomal assembly; required for the synthesis of 18S rRNA and for the assembly of 40S ribosomal subunit; essential gene"	YCL059C	37 kDa	33	14	54	38
BFR1 SGDID:S000005724, Chr XV from 720065-718653, Genome Release 64-2-1, reverse complement, Verified ORF, "Component of mRNP complexes associated with polyribosomes; involved in localization of mRNAs to P bodies; implicated in secretion and nuclear segregation; multicopy suppressor of BFA (Brefeldin A) sensitivity"	YOR198C	55 kDa	14	13	69	28
DOP1 SGDID:S000002548, Chr IV from 739997-734901, Genome Release 64-2-1, reverse complement, Verified ORF, "Golgi-localized, leucine-zipper domain containing protein; involved in endosome to Golgi transport, organization of the ER, establishing cell polarity, and morphogenesis; detected in highly purified mitochondria in high-throughput studies"	YDR141C	195 kDa	27	17	73	40
BFR2 SGDID:S000002707, Chr IV from 1059627-1061231, Genome Release 64-2-1, Verified ORF, "Component of the SSU and 90S preribosomes; involved in pre-18S rRNA processing; binds to U3 snoRNA and Mpp10p; multicopy suppressor of sensitivity to Brefeldin A; expression is induced during lag phase and also by cold shock"	YDR299W	61 kDa	31	21	75	49
PBP1 SGDID:S000003410, Chr VII from 853215-851047, Genome Release 64-2-1, reverse complement, Verified ORF, "Component of glucose deprivation induced stress granules; involved in P-body-dependent granule assembly; similar to human ataxin-2; interacts with Pab1p to regulate mRNA polyadenylation; interacts with Mkt1p to regulate HO translation; protein increases in abundance and relative distributi…	YGR178C	79 kDa	24	28	24	48
UTP7 SGDID:S000000884, Chr V from 325936-324272, Genome Release 64-2-1, reverse complement, Verified ORF, "Nucleolar protein; component of the small subunit (SSU) processome containing the U3 snoRNA that is involved in processing of pre-18S rRNA"	YER082C	62 kDa	38	25	64	54
SPT7 SGDID:S000000285, Chr II from 405251-401253, Genome Release 64-2-1, reverse complement, Verified ORF, "Subunit of the SAGA transcriptional regulatory complex; involved in proper assembly of the complex; also present as a C-terminally truncated form in the SLIK/SALSA transcriptional regulatory complex"	YBR081C	153 kDa	25	25	75	44
CKA1 SGDID:S000001297, Chr IX from 288908-287790, Genome Release 64-2-1, reverse complement, Verified ORF, "Alpha catalytic subunit of casein kinase 2 (CK2); a Ser/Thr protein kinase with roles in cell growth and proliferation; CK2, comprised of CKA1, CKA2, CKB1 and CKB2, has many substrates including transcription factors and all RNA polymerases; regulates Fkh1p-mediated donor preference during …	YIL035C	45 kDa	20	57	74	29
RTG2 SGDID:S000003221, Chr VII from 27484-25718, Genome Release 64-2-1, reverse complement, Verified ORF, "Sensor of mitochondrial dysfunction; regulates the subcellular location of Rtg1p and Rtg3p, transcriptional activators of the retrograde (RTG) and TOR pathways; Rtg2p is inhibited by the phosphorylated form of Mks1p"	YGL252C	66 kDa	55	35	42	32
CYS4 SGDID:S000003387, Chr VII from 798543-800066, Genome Release 64-2-1, Verified ORF, "Cystathionine beta-synthase; catalyzes synthesis of cystathionine from serine and homocysteine, the first committed step in cysteine biosynthesis; responsible for hydrogen sulfide generation; advances passage through START by promoting cell growth which requires catalytic activity, and reducing critical cell …	YGR155W	56 kDa	27	30	48	33
YHB1 SGDID:S000003466, Chr VII from 959904-961103, Genome Release 64-2-1, Verified ORF, "Nitric oxide oxidoreductase; flavohemoglobin involved in nitric oxide detoxification; plays a role in the oxidative and nitrosative stress responses; protein increases in abundance and relocalizes from nucleus to cytoplasmic foci upon DNA replication stress"	YGR234W	45 kDa	16	18	57	35
NUM1 SGDID:S000002557, Chr IV from 755628-763874, Genome Release 64-2-1, Verified ORF, "Protein required for nuclear migration; component of the mitochondria-ER-cortex-ancor (MECA); required for the association of mitochondria with the cell cortex and for accurate distribution of mitochondrial network; interacts with Mdm36p to link the ER and motochondria at the cortex; localizes to the mother ce…	YDR150W	313 kDa	14	25	106	15
RGT1 SGDID:S000001521, Chr XI from 365605-369117, Genome Release 64-2-1, Verified ORF, "Glucose-responsive transcription factor; regulates expression of several glucose transporter (HXT) genes in response to glucose; binds to promoters and acts both as a transcriptional activator and repressor; recruits Tup1p/Cyc8p to target gene promoters; RGT1 has a paralog, EDS1, that arose from the whole geno…	YKL038W	128 kDa	37	32	28	19
BMH2 SGDID:S000002506, Chr IV from 653607-654428, Genome Release 64-2-1, Verified ORF, "14-3-3 protein, minor isoform; controls proteome at post-transcriptional level, binds proteins and DNA, involved in regulation of many processes including exocytosis, vesicle transport, Ras/MAPK signaling, and rapamycin-sensitive signaling; protein increases in abundance and relative distribution to the nucleu…	YDR099W	31 kDa	28	36	64	46
IDP1 SGDID:S000002224, Chr IV from 334835-336121, Genome Release 64-2-1, Verified ORF, "Mitochondrial NADP-specific isocitrate dehydrogenase; catalyzes the oxidation of isocitrate to alpha-ketoglutarate; not required for mitochondrial respiration and may function to divert alpha-ketoglutarate to biosynthetic processes"	YDL066W	48 kDa	43	21	72	15
MRPS35 SGDID:S000003397, Chr VII from 829116-830153, Genome Release 64-2-1, Verified ORF, "Mitochondrial ribosomal protein of the small subunit; null mutant does not grow on glycerol, is sensitive to 2,4-dichlorophenol, and accumulates large lipid droplets"	YGR165W	40 kDa	40	19	47	39
NDE1 SGDID:S000004753, Chr XIII from 556475-554793, Genome Release 64-2-1, reverse complement, Verified ORF, "Mitochondrial external NADH dehydrogenase; type II NAD(P)H:quinone oxidoreductase that catalyzes the oxidation of cytosolic NADH; Nde1p and Nde2p provide cytosolic NADH to the mitochondrial respiratory chain; NDE1 has a paralog, NDE2, that arose from the whole genome duplication"	YMR145C	63 kDa	18	13	40	31
KRI1 SGDID:S000005252, Chr XIV from 55897-54122, Genome Release 64-2-1, reverse complement, Verified ORF, "Essential nucleolar protein required for 40S ribosome biogenesis; associate with snR30; physically and functionally interacts with Krr1p"	YNL308C	69 kDa	16	14	54	58
LSP1 SGDID:S000005925, Chr XVI from 551657-550632, Genome Release 64-2-1, reverse complement, Verified ORF, "Eisosome core component; eisosomes are large immobile patch structures at the cell cortex associated with endocytosis; phosphorylated on Thr233 upon Pkc1p hyperactivation in a Slt2p MAPK-dependent fashion; null mutants show activation of Pkc1p/Ypk1p stress resistance pathways; member of th…	YPL004C	38 kDa	23	40	71	35
UTP8 SGDID:S000003360, Chr VII from 750091-747950, Genome Release 64-2-1, reverse complement, Verified ORF, "Nucleolar protein required for export of tRNAs from the nucleus; also copurifies with the small subunit (SSU) processome containing the U3 snoRNA that is involved in processing of pre-18S rRNA"	YGR128C	80 kDa	30	20	33	25
RSM23 SGDID:S000003097, Chr VII from 269075-267723, Genome Release 64-2-1, reverse complement, Verified ORF, "Mitochondrial ribosomal protein of the small subunit; has similarity to mammalian apoptosis mediator proteins; null mutation prevents induction of apoptosis by overproduction of metacaspase Mca1p"	YGL129C	51 kDa	40	28	62	12
ARB1 SGDID:S000000838, Chr V from 225199-223367, Genome Release 64-2-1, reverse complement, Verified ORF, "ATPase of the ATP-binding cassette (ABC) family; involved in 40S and 60S ribosome biogenesis, has similarity to Gcn20p; shuttles from nucleus to cytoplasm, physically interacts with Tif6p, Lsg1p"	YER036C	68 kDa	28	41	51	32
RFC4 SGDID:S000005454, Chr XV from 142555-141584, Genome Release 64-2-1, reverse complement, Verified ORF, "Subunit of heteropentameric Replication factor C (RF-C); which is a DNA binding protein and ATPase that acts as a clamp loader of the proliferating cell nuclear antigen (PCNA) processivity factor for DNA polymerases delta and epsilon; relocalizes to the cytosol in response to hypoxia"	YOL094C	36 kDa	27	18	67	46
PAB1 SGDID:S000000967, Chr V from 510373-512106, Genome Release 64-2-1, Verified ORF, "Poly(A) binding protein; part of the 3'-end RNA-processing complex, mediates interactions between the 5' cap structure and the 3' mRNA poly(A) tail, involved in control of poly(A) tail length, interacts with translation factor eIF-4G; stimulates, but is not required for the deadenylation activity of the Pan2p-P…	YER165W	64 kDa	27	30	40	38
RPT6 SGDID:S000003016, Chr VII from 411286-410069, Genome Release 64-2-1, reverse complement, Verified ORF, "ATPase of the 19S regulatory particle of the 26S proteasome; one of six ATPases of the regulatory particle; involved in the degradation of ubiquitinated substrates; bound by ubiquitin-protein ligases Ubr1p and Ufd4p; localized mainly to the nucleus throughout the cell cycle; protein abunda…	YGL048C	45 kDa	25	41	72	11
RBG1 SGDID:S000000034, Chr I from 76152-75043, Genome Release 64-2-1, reverse complement, Verified ORF, "Member of the DRG family of GTP-binding proteins; associates with translating ribosomes; interacts with Tma46p, Ygr250cp, Gir2p and Yap1p via two-hybrid"	YAL036C	41 kDa	18	12	129	38
POX1 SGDID:S000003173, Chr VII from 108158-110404, Genome Release 64-2-1, Verified ORF, "Fatty-acyl coenzyme A oxidase; involved in the fatty acid beta-oxidation pathway; localized to the peroxisomal matrix"	YGL205W	84 kDa	29	20	38	57
CKA2 SGDID:S000005587, Chr XV from 441534-442553, Genome Release 64-2-1, Verified ORF, "Alpha' catalytic subunit of casein kinase 2 (CK2); CK2 is a Ser/Thr protein kinase with roles in cell growth and proliferation; CK2, comprised of CKA1, CKA2, CKB1 and CKB2, has many substrates including transcription factors and all RNA polymerases; protein abundance increases in response to DNA replication st…	YOR061W	39 kDa	23	32	64	19
PHO81 SGDID:S000003465, Chr VII from 958210-954674, Genome Release 64-2-1, reverse complement, Verified ORF, "Cyclin-dependent kinase (CDK) inhibitor; regulates Pho80p-Pho85p and Pcl7p-Pho85p cyclin-CDK complexes in response to phosphate levels; inhibitory activity for Pho80p-Pho85p requires myo-D-inositol heptakisphosphate (IP7) generated by Vip1p; relative distribution to the nucleus increases …	YGR233C	134 kDa	28	36	48	20
NOP13 SGDID:S000005119, Chr XIV from 308612-307401, Genome Release 64-2-1, reverse complement, Verified ORF, "Nucleolar protein found in preribosomal complexes; contains an RNA recognition motif (RRM); relative distribution to the nucleolus increases upon DNA replication stress"	YNL175C	46 kDa	14	2	78	24
OSH3 SGDID:S000001115, Chr VIII from 242582-245572, Genome Release 64-2-1, Verified ORF, "Member of an oxysterol-binding protein family; this family has seven members in S. cerevisiae; family members have overlapping, redundant functions in sterol metabolism and collectively perform a function essential for viability"	YHR073W	114 kDa	25	9	59	11
DPS1 SGDID:S000003941, Chr XII from 111575-109902, Genome Release 64-2-1, reverse complement, Verified ORF, "Aspartyl-tRNA synthetase, primarily cytoplasmic; homodimeric enzyme that catalyzes the specific aspartylation of tRNA(Asp); class II aminoacyl tRNA synthetase; binding to its own mRNA may confer autoregulation; shares five highly conserved amino acids with human that when mutated cause leu…	YLL018C	64 kDa	20	21	47	36
NOP14 SGDID:S000002307, Chr IV from 190586-188154, Genome Release 64-2-1, reverse complement, Verified ORF, "Nucleolar protein; forms a complex with Noc4p that mediates maturation and nuclear export of 40S ribosomal subunits; also present in the small subunit processome complex, which is required for processing of pre-18S rRNA"	YDL148C	94 kDa	23	3	40	16
EAF1 SGDID:S000002767, Chr IV from 1194884-1191936, Genome Release 64-2-1, reverse complement, Verified ORF, "Component of the NuA4 histone acetyltransferase complex; acts as a platform for assembly of NuA4 subunits into the native complex; required for initiation of pre-meiotic DNA replication, likely due to its requirement for expression of IME1"	YDR359C	113 kDa	28	39	50	20
PRB1 SGDID:S000000786, Chr V from 41953-40046, Genome Release 64-2-1, reverse complement, Verified ORF, "Vacuolar proteinase B (yscB) with H3 N-terminal endopeptidase activity; serine protease of the subtilisin family; involved in protein degradation in the vacuole and required for full protein degradation during sporulation; activity inhibited by Pbi2p; protein abundance increases in response to…	YEL060C	70 kDa	24	24	42	22
MYO2 SGDID:S000005853, Chr XV from 925721-930445, Genome Release 64-2-1, Verified ORF, "Type V myosin motor involved in actin-based transport of cargos; required for the polarized delivery of secretory vesicles, the vacuole, late Golgi elements, peroxisomes, and the mitotic spindle; MYO2 has a paralog, MYO4, that arose from the whole genome duplication"	YOR326W	181 kDa	23	22	54	26
UTP13 SGDID:S000004212, Chr XII from 581771-579318, Genome Release 64-2-1, reverse complement, Verified ORF, "Nucleolar protein; component of the small subunit (SSU) processome containing the U3 snoRNA that is involved in processing of pre-18S rRNA"	YLR222C	91 kDa	29	20	38	35
YTM1 SGDID:S000005798, Chr XV from 832813-834195, Genome Release 64-2-1, Verified ORF, "Constituent of 66S pre-ribosomal particles; forms a complex with Nop7p and Erb1p that is required for maturation of the large ribosomal subunit; has seven C-terminal WD repeats"	YOR272W	51 kDa	28	10	68	35
RPN1 SGDID:S000001069, Chr VIII from 164711-161730, Genome Release 64-2-1, reverse complement, Verified ORF, "Non-ATPase base subunit of the 19S RP of the 26S proteasome; may participate in the recognition of several ligands of the proteasome; contains a leucine-rich repeat (LRR) domain, a site for protein-protein interactions; RP is the acronym for regulatory particle"	YHR027C	109 kDa	28	24	70	45
TUF1 SGDID:S000005713, Chr XV from 684030-685343, Genome Release 64-2-1, Verified ORF, "Mitochondrial translation elongation factor Tu; comprises both GTPase and guanine nucleotide exchange factor activities, while these activities are found in separate proteins in S. pombe and humans"	YOR187W	48 kDa	13	18	27	0
TEF4 SGDID:S000001564, Chr XI from 282891-283095,283422-284455, Genome Release 64-2-1, Verified ORF, "Gamma subunit of translational elongation factor eEF1B; stimulates the binding of aminoacyl-tRNA (AA-tRNA) to ribosomes by releasing eEF1A (Tef1p/Tef2p) from the ribosomal complex"	YKL081W	47 kDa	30	38	43	19
NPR3 SGDID:S000001015, Chr VIII from 62563-59123, Genome Release 64-2-1, reverse complement, Verified ORF, "Subunit of SEA (Seh1-associated), Npr2/3, and Iml1p complexes; Npr2/3 complex mediates downregulation of TORC1 activity upon amino acid limitation; SEA complex is a coatomer-related complex that associates dynamically with the vacuole; Iml1p complex (Iml1p-Npr2p-Npr3p) is required for non-n…	YHL023C	130 kDa	15	6	47	45
BOI1 SGDID:S000000181, Chr II from 63876-66818, Genome Release 64-2-1, Verified ORF, "Protein implicated in polar growth; functionally redundant with Boi2p; interacts with bud-emergence protein Bem1p; contains an SH3 (src homology 3) domain and a PH (pleckstrin homology) domain; relocalizes from bud neck to cytoplasm upon DNA replication stress; BOI1 has a paralog, BOI2, that arose from the whole…	YBL085W	109 kDa	17	8	55	14
CIC1 SGDID:S000001094, Chr VIII from 210848-211978, Genome Release 64-2-1, Verified ORF, "Essential protein that interacts with proteasome components; has a potential role in proteasome substrate specificity; also copurifies with 66S pre-ribosomal particles"	YHR052W	43 kDa	32	14	50	13
GPH1 SGDID:S000006364, Chr XVI from 861306-864014, Genome Release 64-2-1, Verified ORF, "Glycogen phosphorylase required for the mobilization of glycogen; non-essential; regulated by cyclic AMP-mediated phosphorylation; expression is regulated by stress-response elements and by the HOG MAP kinase pathway"	YPR160W	103 kDa	25	33	27	54
PSA1 SGDID:S000002213, Chr IV from 356759-355674, Genome Release 64-2-1, reverse complement, Verified ORF, "GDP-mannose pyrophosphorylase (mannose-1-phosphate guanyltransferase); synthesizes GDP-mannose from GTP and mannose-1-phosphate in cell wall biosynthesis; required for normal cell wall structure"	YDL055C	40 kDa	35	25	37	33
RLP7 SGDID:S000004947, Chr XIV from 627142-626174, Genome Release 64-2-1, reverse complement, Verified ORF, "Nucleolar protein similar to large ribosomal subunit L7 proteins; constituent of 66S pre-ribosomal particles; plays an essential role in processing of precursors to the large ribosomal subunit RNAs; binds junction of ITS2 and ITS2-proximal stem between the 3' end of 5.8S rRNA and the 5' en…	YNL002C	37 kDa	37	22	60	18
CCT6 SGDID:S000002596, Chr IV from 836421-838061, Genome Release 64-2-1, Verified ORF, "Subunit of the cytosolic chaperonin Cct ring complex; related to Tcp1p, essential protein that is required for the assembly of actin and tubulins in vivo; contains an ATP-binding motif"	YDR188W	60 kDa	23	17	60	24
VPS1 SGDID:S000001709, Chr XI from 442722-440608, Genome Release 64-2-1, reverse complement, Verified ORF, "Dynamin-like GTPase required for vacuolar sorting; also involved in actin cytoskeleton organization, endocytosis, late Golgi-retention of some proteins, regulation of peroxisome biogenesis"	YKR001C	79 kDa	22	40	27	39
GPM1 SGDID:S000001635, Chr XI from 164385-163642, Genome Release 64-2-1, reverse complement, Verified ORF, "Tetrameric phosphoglycerate mutase; mediates the conversion of 3-phosphoglycerate to 2-phosphoglycerate during glycolysis and the reverse reaction during gluconeogenesis"	YKL152C	28 kDa	38	24	36	22
PRP43 SGDID:S000003088, Chr VII from 283937-281634, Genome Release 64-2-1, reverse complement, Verified ORF, "RNA helicase in the DEAH-box family; functions in both RNA polymerase I and polymerase II transcript metabolism; catalyzes removal of U2, U5, and U6 snRNPs from the postsplicing lariat-intron ribonucleoprotein complex; required for efficient biogenesis of both small- and large-subunit rRN…	YGL120C	88 kDa	29	21	46	35
SEH1 SGDID:S000003068, Chr VII from 313234-314283, Genome Release 64-2-1, Verified ORF, "Component of two distinct complexes; subunit of the Nup84 nuclear pore sub-complex (NPC) and the Seh1-associated (SEA) complex; the the NUP84 subcomplex contributes to nucleocytoplasmic transport and NPC biogenesis; the SEA complex is a coatamer-related complex that associates dynamically with the vacuole; ho…	YGL100W	39 kDa	34	17	45	13
PRP19 SGDID:S000003959, Chr XII from 68256-66745, Genome Release 64-2-1, reverse complement, Verified ORF, "Splicing factor associated with the spliceosome; contains a U-box, a motif found in a class of ubiquitin ligases, and a WD40 domain; relocalizes to the cytosol in response to hypoxia"	YLL036C	57 kDa	35	20	73	21
NOP53 SGDID:S000006067, Chr XVI from 277529-276162, Genome Release 64-2-1, reverse complement, Verified ORF, "Nucleolar protein; involved in biogenesis of the 60S subunit of the ribosome; interacts with rRNA processing factors Cbf5p and Nop2p and with the nucleolar proteins Nop17p and Nip7p; null mutant is viable but growth is severely impaired"	YPL146C	53 kDa	14	4	58	37
RVB2 SGDID:S000006156, Chr XVI from 103232-104647, Genome Release 64-2-1, Verified ORF, "ATP-dependent DNA helicase, also known as reptin; member of the AAA+ and RuvB protein families, similar to Rvb1p; conserved component of multiple complexes including the INO80 complex, the Swr1 complex, and the R2TP complex (Rvb1-Rvb2-Tah1-Pih1); involved in multiple processes such as chromatin remodeling, bo…	YPL235W	52 kDa	21	23	65	44
HYP2 SGDID:S000000760, Chr V from 85676-86149, Genome Release 64-2-1, Verified ORF, "Translation elongation factor eIF-5A; required for translation of proteins containing polyproline stretches, including Bni1p, and this leads to a requirement for mating projection formation; structural homolog of bacterial EF-P; undergoes an essential hypusination modification; HYP2 has a paralog, ANB1, that aros…	YEL034W	17 kDa	12	16	95	62
THO2 SGDID:S000005083, Chr XIV from 365717-360924, Genome Release 64-2-1, reverse complement, Verified ORF, "Subunit of the THO complex; THO is required for efficient transcription elongation and involved in transcriptional elongation-associated recombination; required for LacZ RNA expression from certain plasmids"	YNL139C	184 kDa	24	29	78	46
GCN20 SGDID:S000001905, Chr VI from 162488-164746, Genome Release 64-2-1, Verified ORF, "Positive regulator of the Gcn2p kinase activity; forms a complex with Gcn1p; proposed to stimulate Gcn2p activation by an uncharged tRNA"	YFR009W	85 kDa	15	18	44	62
HXK1 SGDID:S000001949, Chr VI from 255049-253592, Genome Release 64-2-1, reverse complement, Verified ORF, "Hexokinase isoenzyme 1; a cytosolic protein that catalyzes phosphorylation of glucose during glucose metabolism; expression is highest during growth on non-glucose carbon sources; glucose-induced repression involves hexokinase Hxk2p; HXK1 has a paralog, HXK2, that arose from the whole genom…	YFR053C	54 kDa	8	13	41	48
SMC3 SGDID:S000003610, Chr X from 302849-299157, Genome Release 64-2-1, reverse complement, Verified ORF, "Subunit of the multiprotein cohesin complex; required for sister chromatid cohesion in mitotic cells; also required, with Rec8p, for cohesion and recombination during meiosis; phylogenetically conserved SMC chromosomal ATPase family member"	YJL074C	141 kDa	23	43	69	49
OLA1 SGDID:S000000229, Chr II from 291865-290681, Genome Release 64-2-1, reverse complement, Verified ORF, "P-loop ATPase with similarity to human OLA1 and bacterial YchF; identified as specifically interacting with the proteasome; null mutant displays increased translation rate and increased readthrough of premature stop codons; protein abundance increases in response to hydrogen peroxide and to…	YBR025C	44 kDa	23	28	38	12
RRS1 SGDID:S000005820, Chr XV from 868340-868951, Genome Release 64-2-1, Verified ORF, "Essential protein that binds ribosomal protein L11; required for nuclear export of the 60S pre-ribosomal subunit during ribosome biogenesis; localizes to the nucleolus and in foci along nuclear periphery; cooperates with Ebp2p and Mps3p to mediate telomere clustering by binding Sir4p, but is not involved in te…	YOR294W	23 kDa	0	0	10	8
POP3 SGDID:S000005226, Chr XIV from 107687-108274, Genome Release 64-2-1, Verified ORF, "Subunit of both RNase MRP and nuclear RNase P; RNase MRP cleaves pre-rRNA, while nuclear RNase P cleaves tRNA precursors to generate mature 5' ends and facilitates turnover of nuclear RNAs; relocalizes to the cytosol in response to hypoxia"	YNL282W	23 kDa	3	0	3	2
RIO2 SGDID:S000005151, Chr XIV from 255353-256630, Genome Release 64-2-1, Verified ORF, "Essential serine kinase involved in the processing of 20S pre-rRNA; involved in the processing of the 20S pre-rRNA into mature 18S rRNA; has similarity to Rio1p"	YNL207W	49 kDa	9	4	102	35
URB2 SGDID:S000003802, Chr X from 513763-510239, Genome Release 64-2-1, reverse complement, Verified ORF, "Protein required for normal metabolism of the rRNA primary transcript; nucleolar protein; proposed to be involved in ribosome biogenesis"	YJR041C	135 kDa	32	13	62	13
UTP6 SGDID:S000002857, Chr IV from 1358902-1357580, Genome Release 64-2-1, reverse complement, Verified ORF, "Nucleolar protein; component of the small subunit (SSU) processome containing the U3 snoRNA that is involved in processing of pre-18S rRNA"	YDR449C	52 kDa	27	13	57	16
RFC2 SGDID:S000003829, Chr X from 567643-568704, Genome Release 64-2-1, Verified ORF, "Subunit of heteropentameric Replication factor C (RF-C); RF-C is a DNA binding protein and ATPase that acts as a clamp loader of the proliferating cell nuclear antigen (PCNA) processivity factor for DNA polymerases delta and epsilon"	YJR068W	40 kDa	36	35	59	31
ALA1 SGDID:S000005862, Chr XV from 949109-946233, Genome Release 64-2-1, reverse complement, Verified ORF, "Cytoplasmic and mitochondrial alanyl-tRNA synthetase; required for protein synthesis; point mutation (cdc64-1 allele) causes cell cycle arrest at G1; lethality of null mutation is functionally complemented by human homolog AARS; mutations in human homolog AARS are associated with autoimmune…	YOR335C	107 kDa	28	22	40	18
RPF2 SGDID:S000001789, Chr XI from 592540-591506, Genome Release 64-2-1, reverse complement, Verified ORF, "Essential protein involved in rRNA maturation and ribosomal assembly; involved in the processing of pre-rRNA and the assembly of the 60S ribosomal subunit; interacts with ribosomal protein L11; localizes predominantly to the nucleolus; constituent of 66S pre-ribosomal particles"	YKR081C	40 kDa	23	12	55	32
SMC5 SGDID:S000005394, Chr XV from 259923-263204, Genome Release 64-2-1, Verified ORF, "Component of the SMC5-SMC6 complex; this complex plays a key role in the removal of X-shaped DNA structures that arise between sister chromatids during DNA replication and repair; binds single-stranded DNA and has ATPase activity; S. pombe homolog forms a heterodimer with S. pombe Rad18p that is involved in DN…	YOL034W	126 kDa	32	8	72	8
VTC4 SGDID:S000003549, Chr X from 413399-411234, Genome Release 64-2-1, reverse complement, Verified ORF, "Vacuolar membrane polyphosphate polymerase; subunit of the vacuolar transporter chaperone (VTC) complex involved in synthesis and transfer of polyP to the vacuole; regulates membrane trafficking; role in non-autophagic vacuolar fusion; protein abundance increases in response to DNA replicati…	YJL012C	83 kDa	17	16	40	32
RPC40 SGDID:S000006314, Chr XVI from 746835-745828, Genome Release 64-2-1, reverse complement, Verified ORF, "RNA polymerase subunit AC40; common to RNA polymerase I and III"	YPR110C	38 kDa	34	30	49	13
NOT3 SGDID:S000001300, Chr IX from 282652-280142, Genome Release 64-2-1, reverse complement, Verified ORF, "Subunit of CCR4-NOT global transcriptional regulator; involved intranscription initiation and elongation and in mRNA degradation; conserved lysine in human homolog of Not3p and Not5p is mutated in cancers"	YIL038C	94 kDa	35	17	54	13
SSE2 SGDID:S000000373, Chr II from 575996-573915, Genome Release 64-2-1, reverse complement, Verified ORF, "Member of the heat shock protein 70 (HSP70) family; may be involved in protein folding; localized to the cytoplasm; SSE2 has a paralog, SSE1, that arose from the whole genome duplication"	YBR169C	78 kDa	18	18	32	45
RFC3 SGDID:S000005234, Chr XIV from 86218-87240, Genome Release 64-2-1, Verified ORF, "Subunit of heteropentameric Replication factor C (RF-C); which is a DNA binding protein and ATPase that acts as a clamp loader of the proliferating cell nuclear antigen (PCNA) processivity factor for DNA polymerases delta and epsilon; relocalizes to the cytosol in response to hypoxia"	YNL290W	38 kDa	24	28	70	25
MLP1 SGDID:S000001803, Chr XI from 619805-625432, Genome Release 64-2-1, Verified ORF, "Myosin-like protein associated with the nuclear envelope; nuclear basket protein that connects the nuclear pore complex with the nuclear interior; involved with Tel1p in telomere length control; involved with Pml1p and Pml39p in nuclear retention of unspliced mRNAs; MLP1 has a paralog, MLP2, that arose from th…	YKR095W	218 kDa	35	7	0	9
BRE5 SGDID:S000005334, Chr XIV from 718327-716780, Genome Release 64-2-1, reverse complement, Verified ORF, "Ubiquitin protease cofactor; forms deubiquitination complex with Ubp3p that coregulates anterograde and retrograde transport between the endoplasmic reticulum and Golgi compartments; null is sensitive to brefeldin A"	YNR051C	58 kDa	15	6	58	28
TAL1 SGDID:S000004346, Chr XII from 837357-836350, Genome Release 64-2-1, reverse complement, Verified ORF, "Transaldolase, enzyme in the non-oxidative pentose phosphate pathway; converts sedoheptulose 7-phosphate and glyceraldehyde 3-phosphate to erythrose 4-phosphate and fructose 6-phosphate; TAL1 has a paralog, NQM1, that arose from the whole genome duplication"	YLR354C	37 kDa	23	30	41	46
PRM4 SGDID:S000006077, Chr XVI from 256767-255913, Genome Release 64-2-1, reverse complement, Verified ORF, "Pheromone-regulated protein proposed to be involved in mating; predicted to have 1 transmembrane segment; transcriptionally regulated by Ste12p during mating and by Cat8p during the diauxic shift"	YPL156C	32 kDa	24	10	31	21
NEW1 SGDID:S000006147, Chr XVI from 121767-125357, Genome Release 64-2-1, Verified ORF, "ATP binding cassette protein; cosediments with polysomes and is required for biogenesis of the small ribosomal subunit; Asn/Gln-rich rich region supports [NU+] prion formation and susceptibility to [PSI+] prion induction"	YPL226W	134 kDa	26	19	53	46
UTP5 SGDID:S000002806, Chr IV from 1267471-1269402, Genome Release 64-2-1, Verified ORF, "Subunit of U3-containing Small Subunit (SSU) processome complex; involved in production of 18S rRNA and assembly of small ribosomal subunit"	YDR398W	72 kDa	26	9	36	21
RPT1 SGDID:S000001628, Chr XI from 174213-175616, Genome Release 64-2-1, Verified ORF, "ATPase of the 19S regulatory particle of the 26S proteasome; one of six ATPases of the regulatory particle; involved in the degradation of ubiquitinated substrates; required for optimal CDC20 transcription; interacts with Rpn12p and Ubr1p; mutant has aneuploidy tolerance"	YKL145W	52 kDa	18	16	53	25
NSP1 SGDID:S000003577, Chr X from 365784-365784,365903-368373, Genome Release 64-2-1, Verified ORF, "FG-nucleoporin component of central core of the nuclear pore complex; also part of the nuclear pore complex (NPC) nuclear basket; contributes directly to nucleocytoplasmic transport and maintenance of the NPC permeability barrier; found in stable complex with Nup82p, Gle2p and two other FG-nucleop…	YJL041W	87 kDa	26	34	24	51
SAH1 SGDID:S000000845, Chr V from 237119-235770, Genome Release 64-2-1, reverse complement, Verified ORF, "S-adenosyl-L-homocysteine hydrolase; catabolizes S-adenosyl-L-homocysteine which is formed after donation of the activated methyl group of S-adenosyl-L-methionine (AdoMet) to an acceptor; regulates cellular lipid homoeostasis by regulating phosphatidylcholine(PC)synthesis and triacylglycerol…	YER043C	49 kDa	20	27	40	9
GAL11 SGDID:S000005411, Chr XV from 234940-238185, Genome Release 64-2-1, Verified ORF, "Subunit of the RNA polymerase II mediator complex; associates with core polymerase subunits to form the RNA polymerase II holoenzyme; affects transcription by acting as target of activators and repressors; forms part of the tail domain of mediator"	YOL051W	120 kDa	15	24	41	26
BRR2 SGDID:S000000974, Chr V from 536021-529530, Genome Release 64-2-1, reverse complement, Verified ORF, "RNA-dependent ATPase RNA helicase (DEIH box); required for disruption of U4/U6 base-pairing in native snRNPs to activate the spliceosome for catalysis; homologous to human U5-200kD"	YER172C	246 kDa	23	18	13	6
GLN4 SGDID:S000005694, Chr XV from 649303-651732, Genome Release 64-2-1, Verified ORF, "Glutamine tRNA synthetase; monomeric class I tRNA synthetase that catalyzes the specific glutaminylation of tRNA(Gln); N-terminal domain proposed to be involved in enzyme-tRNA interactions"	YOR168W	93 kDa	20	17	24	42
TUM1 SGDID:S000005777, Chr XV from 803464-802550, Genome Release 64-2-1, reverse complement, Verified ORF, "Rhodanese domain sulfur transferase; accepts persulfite from Nfs1p and transfers it to Uba4p in the pathway for 2-thiolation of the wobble uridine base of tRNAs; also stimulates sulfur transfer by Nfs1p; may be mitochondrially localized"	YOR251C	34 kDa	34	49	39	35
CYC3 SGDID:S000000037, Chr I from 69525-68716, Genome Release 64-2-1, reverse complement, Verified ORF, "Cytochrome c heme lyase (holocytochrome c synthase); attaches heme to apo-cytochrome c (Cyc1p or Cyc7p) in the mitochondrial intermembrane space; human ortholog may have a role in microphthalmia with linear skin defects (MLS)"	YAL039C	30 kDa	3	4	9	3
ASG7 SGDID:S000003706, Chr X from 101779-101150, Genome Release 64-2-1, reverse complement, Verified ORF, "Protein that regulates signaling from G protein beta subunit Ste4p; contributes to relocalization of Ste4p within the cell; specific to a-cells and induced by alpha-factor"	YJL170C	25 kDa	16	14	51	61
NIC96 SGDID:S000001898, Chr VI from 150016-152535, Genome Release 64-2-1, Verified ORF, "Linker nucleoporin component of the nuclear pore complex (NPC); also part of the NPC nuclear basket; contributes to nucleocytoplasmic transport and NPC biogenesis; forms stable associations with three FG-nucleoporins (Nsp1p, Nup57p, and Nup49p)"	YFR002W	96 kDa	31	28	19	32
NUP188 SGDID:S000004571, Chr XIII from 67549-62582, Genome Release 64-2-1, reverse complement, Verified ORF, "Subunit of the inner ring of the nuclear pore complex (NPC); contributes to NPC organization and nucleocytoplasmic transport; homologous to human NUP188"	YML103C	189 kDa	25	17	36	24
NPR2 SGDID:S000000788, Chr V from 34407-36254, Genome Release 64-2-1, Verified ORF, "Subunit of SEA (Seh1-associated), Npr2/3, and Iml1p complexes; Npr2/3 complex mediates downregulation of TORC1 activity upon amino acid limitation; SEA complex is a coatomer-related complex that associates dynamically with the vacuole; Iml1p complex is required for non-nitrogen-starvation (NNS)-induced autophagy;…	YEL062W	70 kDa	20	9	35	23
NMD2 SGDID:S000001119, Chr VIII from 255637-252374,255756-255751, Genome Release 64-2-1, reverse complement, Verified ORF, "Protein involved in the nonsense-mediated mRNA decay (NMD) pathway; interacts with Nam7p and Upf3p; involved in telomere maintenance"	YHR077C	127 kDa	31	13	49	5
SMC2 SGDID:S000001927, Chr VI from 220106-216594, Genome Release 64-2-1, reverse complement, Verified ORF, "Subunit of the condensin complex; condensin reorganizes chromosomes during both mitosis and meiosis; essential SMC chromosomal ATPase family member that forms a subcomplex with Smc2p that has ATP-hydrolyzing and DNA-binding activity, but other condensin subunits are required for chromatin b…	YFR031C	134 kDa	15	9	54	33
NIP7 SGDID:S000006132, Chr XVI from 153495-154040, Genome Release 64-2-1, Verified ORF, "Nucleolar protein required for 60S ribosome subunit biogenesis; constituent of 66S pre-ribosomal particles; physically interacts with Nop8p and the exosome subunit Rrp43p"	YPL211W	20 kDa	16	11	144	14
POR1 SGDID:S000005000, Chr XIV from 518845-517994, Genome Release 64-2-1, reverse complement, Verified ORF, "Mitochondrial porin (voltage-dependent anion channel); outer membrane protein required for maintenance of mitochondrial osmotic stability and mitochondrial membrane permeability; couples the glutathione pools of the intermembrane space (IMS) and the cytosol; interacts with Om45 and Om14 in…	YNL055C	30 kDa	19	19	50	29
RET1 SGDID:S000005733, Chr XV from 733457-730008, Genome Release 64-2-1, reverse complement, Verified ORF, "Second-largest subunit of RNA polymerase III; RNA polymerase III is responsible for the transcription of tRNA and 5S RNA genes, and other low molecular weight RNAs"	YOR207C	129 kDa	14	15	33	10
RSC8 SGDID:S000001933, Chr VI from 229186-227513, Genome Release 64-2-1, reverse complement, Verified ORF, "Component of the RSC chromatin remodeling complex; essential for viability and mitotic growth; homolog of SWI/SNF subunit Swi3p, but unlike Swi3p, does not activate transcription of reporters"	YFR037C	63 kDa	36	36	39	42
YME2 SGDID:S000004917, Chr XIII from 872625-870073, Genome Release 64-2-1, reverse complement, Verified ORF, "Integral inner mitochondrial membrane protein; role in maintaining mitochondrial nucleoid structure and number; mutants exhibit an increased rate of mitochondrial DNA escape; shows some sequence similarity to exonucleases"	YMR302C	97 kDa	43	15	12	41
RPF1 SGDID:S000001130, Chr VIII from 281495-282382, Genome Release 64-2-1, Verified ORF, "Protein involved in assembly and export of the large ribosomal subunit; nucleolar protein; constituent of 66S pre-ribosomal particles; contains a sigma(70)-like motif, which is thought to bind RNA"	YHR088W	35 kDa	36	15	52	34
BNR1 SGDID:S000001421, Chr IX from 41825-45952, Genome Release 64-2-1, Verified ORF, "Formin; nucleates the formation of linear actin filaments, involved in cell processes such as budding and mitotic spindle orientation which require the formation of polarized actin cables, functionally redundant with BNI1"	YIL159W	157 kDa	5	0	17	13
RPP1B SGDID:S000002288, Chr IV from 229906-230019,230321-230527, Genome Release 64-2-1, Verified ORF, "Ribosomal protein P1 beta; component of the ribosomal stalk, which is involved in interaction of translational elongation factors with ribosome; free (non-ribosomal) P1 stimulates the phosphorylation of the eIF2 alpha subunit (Sui2p) by Gcn2p; accumulation is regulated by phosphorylation and int…	YDL130W	11 kDa	5	2	159	63
LPD1 SGDID:S000001876, Chr VI from 103127-101628, Genome Release 64-2-1, reverse complement, Verified ORF, "Dihydrolipoamide dehydrogenase; the lipoamide dehydrogenase component (E3) of the pyruvate dehydrogenase and 2-oxoglutarate dehydrogenase multi-enzyme complexes; PDH complex is concentrated in spots within the mitochondrial matrix, often near the ERMES complex and near peroxisomes; LPD1 has…	YFL018C	54 kDa	32	26	45	43
MNN11 SGDID:S000003719, Chr X from 84068-85336, Genome Release 64-2-1, Verified ORF, "Subunit of a Golgi mannosyltransferase complex; this complex also contains Anp1p, Mnn9p, Mnn10p, and Hoc1p, and mediates elongation of the polysaccharide mannan backbone; has homology to Mnn10p"	YJL183W	48 kDa	33	17	43	2
CIT1 SGDID:S000005284, Chr XIV from 631061-629622, Genome Release 64-2-1, reverse complement, Verified ORF, "Citrate synthase; catalyzes the condensation of acetyl coenzyme A and oxaloacetate to form citrate; the rate-limiting enzyme of the TCA cycle; nuclear encoded mitochondrial protein; CIT1 has a paralog, CIT2, that arose from the whole genome duplication"	YNR001C	53 kDa	11	12	59	42
MON2 SGDID:S000005241, Chr XIV from 76583-71673, Genome Release 64-2-1, reverse complement, Verified ORF, "Protein with a role in endocytosis and vacuole integrity; peripheral membrane protein; interacts with and negatively regulates Arl1p; localizes to the endosome; member of the Sec7p family of proteins"	YNL297C	187 kDa	17	11	50	35
MRPL10 SGDID:S000005228, Chr XIV from 104102-103134, Genome Release 64-2-1, reverse complement, Verified ORF, "Mitochondrial ribosomal protein of the large subunit; appears as two protein spots (YmL10 and YmL18) on two-dimensional SDS gels"	YNL284C	36 kDa	30	25	41	18
PEP3 SGDID:S000004138, Chr XII from 434641-437397, Genome Release 64-2-1, Verified ORF, "Component of CORVET membrane tethering complex; vacuolar peripheral membrane protein that promotes vesicular docking/fusion reactions in conjunction with SNARE proteins, required for vacuolar biogenesis"	YLR148W	107 kDa	19	17	15	48
ETR1 SGDID:S000000230, Chr II from 294019-292877, Genome Release 64-2-1, reverse complement, Verified ORF, "2-enoyl thioester reductase; member of the medium chain dehydrogenase/reductase family; localized to in mitochondria, where it has a probable role in fatty acid synthesis"	YBR026C	42 kDa	43	19	47	25
RSM28 SGDID:S000002902, Chr IV from 1436930-1438015, Genome Release 64-2-1, Verified ORF, "Mitochondrial ribosomal protein of the small subunit; genetic interactions suggest a possible role in promoting translation initiation"	YDR494W	41 kDa	26	18	41	22
RPL22B SGDID:S000006436, Chr VI from 64599-64243,64932-64921, Genome Release 64-2-1, reverse complement, Verified ORF, "Ribosomal 60S subunit protein L22B; homologous to mammalian ribosomal protein L22, no bacterial homolog; RPL22B has a paralog, RPL22A, that arose from the whole genome duplication"	YFL034C-A	14 kDa	0	0	52	44
NOC3 SGDID:S000003992, Chr XII from 156334-154343, Genome Release 64-2-1, reverse complement, Verified ORF, "Subunit of a nuclear complex with Noc2p and pre-replicative complexes; the Noc2p-Noc3p complex binds to 66S ribosomal precursors to mediate their maturation and intranuclear transport; binds to chromatin at active replication origins, and is required for pre-RC formation and maintenance du…	YLR002C	76 kDa	22	12	48	42
MAK5 SGDID:S000000346, Chr II from 528317-530638, Genome Release 64-2-1, Verified ORF, "Essential nucleolar protein; putative DEAD-box RNA helicase required for maintenance of M1 dsRNA virus; involved in biogenesis of large (60S) ribosomal subunits"	YBR142W	87 kDa	13	9	37	35
TRS120 SGDID:S000002815, Chr IV from 1287938-1284069, Genome Release 64-2-1, reverse complement, Verified ORF, "Component of transport protein particle (TRAPP) complex II; TRAPPII is a multimeric guanine nucleotide-exchange factor for the GTPase Ypt1p, regulating intra-Golgi and endosome-Golgi traffic"	YDR407C	148 kDa	15	11	28	21
DIM1 SGDID:S000006187, Chr XVI from 39121-40077, Genome Release 64-2-1, Verified ORF, "Essential 18S rRNA dimethylase (dimethyladenosine transferase); responsible for conserved m6(2)Am6(2)A dimethylation in 3'-terminal loop of 18S rRNA, part of 90S and 40S pre-particles in nucleolus, involved in pre-ribosomal RNA processing"	YPL266W	36 kDa	20	14	57	32
HXK2 SGDID:S000003222, Chr VII from 23935-25395, Genome Release 64-2-1, Verified ORF, "Hexokinase isoenzyme 2; catalyzes phosphorylation of glucose in the cytosol; predominant hexokinase during growth on glucose; functions in the nucleus to repress expression of HXK1 and GLK1 and to induce expression of its own gene; antiapoptotic; phosphorylation/dephosphorylation at serine-14 by protein kinase …	YGL253W	54 kDa	7	8	37	39
ECM32 SGDID:S000000978, Chr V from 541690-545055, Genome Release 64-2-1, Verified ORF, "DNA dependent ATPase/DNA helicase; helicase belonging to the Dna2p- and Nam7p-like family of helicases that is involved in modulating translation termination; interacts with the translation termination factors, localized to polysomes"	YER176W	127 kDa	27	4	45	21
HTZ1 SGDID:S000005372, Chr XV from 303983-303579, Genome Release 64-2-1, reverse complement, Verified ORF, "Histone variant H2AZ; exchanged for histone H2A in nucleosomes by the SWR1 complex; involved in transcriptional regulation through prevention of the spread of silent heterochromatin; Htz1p-containing nucleosomes facilitate RNA Pol II passage by affecting correct assembly and modification st…	YOL012C	14 kDa	12	15	23	5
RAI1 SGDID:S000003215, Chr VII from 38780-37617, Genome Release 64-2-1, reverse complement, Verified ORF, "Nuclear protein with decapping endonuclease activity; targets mRNAs with unmethylated 7-methylguanosine cap structures and 5'-triphosphates; binds to and stabilizes the exoribonuclease Rat1p; required for pre-rRNA processing; relocalizes to the cytosol in response to hypoxia; homologous to h…	YGL246C	45 kDa	20	15	41	4
UTP15 SGDID:S000004699, Chr XIII from 454015-455556, Genome Release 64-2-1, Verified ORF, "Nucleolar protein; component of the small subunit (SSU) processome containing the U3 snoRNA that is involved in processing of pre-18S rRNA"	YMR093W	58 kDa	31	9	45	29
NAM7 SGDID:S000004685, Chr XIII from 429627-426712, Genome Release 64-2-1, reverse complement, Verified ORF, "ATP-dependent RNA helicase of the SFI superfamily; involved in nonsense mediated mRNA decay; required for efficient translation termination at nonsense codons and targeting of NMD substrates to P-bodies; binds to the small ribosomal subunit via an interaction with Rps26; forms cytoplasmic…	YMR080C	109 kDa	20	9	65	9
SIN4 SGDID:S000005180, Chr XIV from 206930-209854, Genome Release 64-2-1, Verified ORF, "Subunit of the RNA polymerase II mediator complex; associates with core polymerase subunits to form the RNA polymerase II holoenzyme; contributes to both postive and negative transcriptional regulation; dispensible for basal transcription"	YNL236W	111 kDa	16	33	24	0
SST2 SGDID:S000004444, Chr XII from 1041366-1039270, Genome Release 64-2-1, reverse complement, Verified ORF, "GTPase-activating protein for Gpa1p; regulates desensitization to alpha factor pheromone; also required to prevent receptor-independent signaling of the mating pathway; member of the RGS (regulator of G-protein signaling) family"	YLR452C	80 kDa	8	13	25	11
UBR1 SGDID:S000003416, Chr VII from 865753-859901, Genome Release 64-2-1, reverse complement, Verified ORF, "E3 ubiquitin ligase (N-recognin); heterodimerizes with Rad6p to ubiquitinate substrates in the N-end rule pathway; role in endoplasmic reticulum-associated protein degradation (ERAD) in the absence of canonical ER membrane ligases or after stress; major role in targeting misfolded cytosoli…	YGR184C	225 kDa	16	18	20	16
IRA2 SGDID:S000005441, Chr XV from 171070-180309, Genome Release 64-2-1, Verified ORF, "GTPase-activating protein; negatively regulates RAS by converting it from the GTP- to the GDP-bound inactive form, required for reducing cAMP levels under nutrient limiting conditions; IRA2 has a paralog, IRA1, that arose from the whole genome duplication; defects in human homolog NF1 are associated with neuro…	YOL081W	352 kDa	0	0	14	10
CPA2 SGDID:S000003870, Chr X from 632941-629585, Genome Release 64-2-1, reverse complement, Verified ORF, "Large subunit of carbamoyl phosphate synthetase; carbamoyl phosphate synthetase catalyzes a step in the synthesis of citrulline, an arginine precursor"	YJR109C	124 kDa	20	13	28	10
TUB3 SGDID:S000004593, Chr XIII from 23360-22048,23683-23659, Genome Release 64-2-1, reverse complement, Verified ORF, "Alpha-tubulin; associates with beta-tubulin (Tub2p) to form tubulin dimer, which polymerizes to form microtubules; expressed at lower level than Tub1p; TUB3 has a paralog, TUB1, that arose from the whole genome duplication"	YML124C	50 kDa	17	10	11	10
RPL29 SGDID:S000006437, Chr VI from 223437-223258, Genome Release 64-2-1, reverse complement, Verified ORF, "Ribosomal 60S subunit protein L29; not essential for translation, but required for proper joining of large and small ribosomal subunits and for normal translation rate; homologous to mammalian ribosomal protein L29, no bacterial homolog"	YFR032C-A	7 kDa	22	7	62	9
TKL1 SGDID:S000006278, Chr XVI from 694838-692796, Genome Release 64-2-1, reverse complement, Verified ORF, "Transketolase; catalyzes conversion of xylulose-5-phosphate and ribose-5-phosphate to sedoheptulose-7-phosphate and glyceraldehyde-3-phosphate in the pentose phosphate pathway; needed for synthesis of aromatic amino acids; TKL1 has a paralog, TKL2, that arose from the whole genome duplicat…	YPR074C	74 kDa	8	23	47	44
CDC60 SGDID:S000006081, Chr XVI from 246990-250262, Genome Release 64-2-1, Verified ORF, "Cytosolic leucyl tRNA synthetase; ligates leucine to the appropriate tRNA"	YPL160W	124 kDa	13	15	32	29
NUP170 SGDID:S000000175, Chr II from 75259-79767, Genome Release 64-2-1, Verified ORF, "Subunit of the inner ring of the nuclear pore complex (NPC); contributes to NPC assembly and nucleocytoplasmic transport; both Nup170p and NUP157p are similar to human Nup155p; NUP170 has a paralog, NUP157, that arose from the whole genome duplication"	YBL079W	169 kDa	28	11	9	21
GDH3 SGDID:S000000058, Chr I from 31567-32940, Genome Release 64-2-1, Verified ORF, "NADP(+)-dependent glutamate dehydrogenase; synthesizes glutamate from ammonia and alpha-ketoglutarate; rate of alpha-ketoglutarate utilization differs from Gdh1p; expression regulated by nitrogen and carbon sources; GDH3 has a paralog, GDH1, that arose from the whole genome duplication"	YAL062W	50 kDa	0	0	0	0
DBP1 SGDID:S000006040, Chr XVI from 326264-324411, Genome Release 64-2-1, reverse complement, Verified ORF, "Putative ATP-dependent RNA helicase of the DEAD-box protein family; mutants show reduced stability of the 40S ribosomal subunit scanning through 5' untranslated regions of mRNAs; protein abundance increases in response to DNA replication stress; DBP1 has a paralog, DED1, that arose from th…	YPL119C	68 kDa	0	0	39	12
INO80 SGDID:S000003118, Chr VII from 225573-221104, Genome Release 64-2-1, reverse complement, Verified ORF, "ATPase and nucleosome spacing factor; subunit of complex containing actin and actin-related proteins that has chromatin remodeling activity and 3' to 5' DNA helicase activity in vitro; promotes nucleosome shifts in the 3 prime direction; has a role in modulating stress gene transcription"	YGL150C	171 kDa	20	19	24	18
RNY1 SGDID:S000006044, Chr XVI from 318945-317641, Genome Release 64-2-1, reverse complement, Verified ORF, "Vacuolar RNase of the T(2) family; relocalizes to the cytosol where it cleaves tRNAs upon oxidative or stationary phase stress; promotes apoptosis under stress conditions and this function is independent of its catalytic activity"	YPL123C	50 kDa	20	2	54	12
RPT3 SGDID:S000002802, Chr IV from 1261681-1262967, Genome Release 64-2-1, Verified ORF, "ATPase of the 19S regulatory particle of the 26S proteasome; one of ATPases of the regulatory particle; involved in the degradation of ubiquitinated substrates; substrate of N-acetyltransferase B"	YDR394W	48 kDa	8	12	58	28
RGR1 SGDID:S000004061, Chr XII from 278626-275378, Genome Release 64-2-1, reverse complement, Verified ORF, "Subunit of the RNA polymerase II mediator complex; associates with core polymerase subunits to form the RNA polymerase II holoenzyme; required for glucose repression, HO repression, RME1 repression and sporulation"	YLR071C	123 kDa	5	12	11	9
MIC60 SGDID:S000001724, Chr XI from 469717-471339, Genome Release 64-2-1, Verified ORF, "Component of the MICOS complex; MICOS (formerly MINOS or MitOS) is a mitochondrial inner membrane complex that extends into the intermembrane space and has a role in the maintenance of crista junctions, inner membrane architecture, and formation of contact sites to the outer membrane; Mic60p is also involved …	YKR016W	61 kDa	33	25	26	26
DBP7 SGDID:S000001732, Chr XI from 487372-485144, Genome Release 64-2-1, reverse complement, Verified ORF, "Putative ATP-dependent RNA helicase of the DEAD-box family; involved in ribosomal biogenesis; required at post-transcriptional step for efficient retrotransposition; essential for growth under anaerobic conditions"	YKR024C	83 kDa	26	10	51	30
RPA43 SGDID:S000005867, Chr XV from 960182-959202, Genome Release 64-2-1, reverse complement, Verified ORF, "RNA polymerase I subunit A43"	YOR340C	36 kDa	27	17	35	24
VPS16 SGDID:S000005966, Chr XVI from 467260-469656, Genome Release 64-2-1, Verified ORF, "Subunit of the HOPS and the CORVET complexes; part of the Class C Vps complex essential for membrane docking and fusion at Golgi-to-endosome and endosome-to-vacuole protein transport stages"	YPL045W	93 kDa	9	17	13	22
RSM25 SGDID:S000001355, Chr IX from 188784-187990, Genome Release 64-2-1, reverse complement, Verified ORF, "Mitochondrial ribosomal protein of the small subunit"	YIL093C	31 kDa	35	16	44	15
HHO1 SGDID:S000006048, Chr XVI from 309604-308828, Genome Release 64-2-1, reverse complement, Verified ORF, "Histone H1, linker histone with roles in meiosis and sporulation; decreasing levels early in sporulation may promote meiosis, and increasing levels during sporulation facilitate compaction of spore chromatin; binds to promoters and within genes in mature spores; may be recruited by Ume6p t…	YPL127C	28 kDa	22	11	65	23
VAM6 SGDID:S000002235, Chr IV from 320120-316971, Genome Release 64-2-1, reverse complement, Verified ORF, "Subunit of the HOPS endocytic tethering complex; vacuole membrane protein that functions as a Rab GTPase effector, interacting with both GTP- and GDP-bound conformations of Ypt7p, facilitating tethering and promoting several membrane fusion events at the late endosome and vacuole; required …	YDL077C	123 kDa	18	17	43	0
MRPL35 SGDID:S000002730, Chr IV from 1110589-1111692, Genome Release 64-2-1, Verified ORF, "Mitochondrial ribosomal protein of the large subunit"	YDR322W	43 kDa	26	12	46	9
PWP1 SGDID:S000004186, Chr XII from 543968-545698, Genome Release 64-2-1, Verified ORF, "Protein with WD-40 repeats involved in rRNA processing; associates with trans-acting ribosome biogenesis factors; similar to beta-transducin superfamily"	YLR196W	64 kDa	32	18	53	41
DPB2 SGDID:S000006379, Chr XVI from 888974-891043, Genome Release 64-2-1, Verified ORF, "Second largest subunit of DNA polymerase II (DNA polymerase epsilon); required for maintenance of fidelity of chromosomal replication; essential motif in C-terminus is required for formation of the four-subunit Pol epsilon; expression peaks at the G1/S phase boundary; Cdc28p substrate"	YPR175W	78 kDa	0	94	39	2
SMC6 SGDID:S000004375, Chr XII from 885288-888632, Genome Release 64-2-1, Verified ORF, "Component of the SMC5-SMC6 complex; this complex plays a key role in the removal of X-shaped DNA structures that arise between sister chromatids during DNA replication and repair; homologous to S. pombe rad18"	YLR383W	128 kDa	23	7	59	32
MRP20 SGDID:S000002813, Chr IV from 1277646-1278437, Genome Release 64-2-1, Verified ORF, "Mitochondrial ribosomal protein of the large subunit"	YDR405W	31 kDa	26	18	27	0
MRPL17 SGDID:S000005196, Chr XIV from 172286-171441, Genome Release 64-2-1, reverse complement, Verified ORF, "Mitochondrial ribosomal protein of the large subunit"	YNL252C	32 kDa	25	13	43	22
QCR2 SGDID:S000006395, Chr XVI from 919381-920487, Genome Release 64-2-1, Verified ORF, "Subunit 2 of ubiquinol cytochrome-c reductase (Complex III); Complex III is a component of the mitochondrial inner membrane electron transport chain; phosphorylated; transcription is regulated by Hap1p, Hap2p/Hap3p, and heme"	YPR191W	40 kDa	25	38	45	19
RIF1 SGDID:S000000479, Chr II from 757106-751356, Genome Release 64-2-1, reverse complement, Verified ORF, "Protein that binds to the Rap1p C-terminus; acts synergistically with Rif2p to help control telomere length and establish telomeric silencing; contributes to resection of DNA double strand breaks (DSBs); deletion results in telomere elongation"	YBR275C	218 kDa	27	9	5	22
CTR9 SGDID:S000005505, Chr XV from 52788-49555, Genome Release 64-2-1, reverse complement, Verified ORF, "Component of the Paf1p complex involved in transcription elongation; binds to and modulates the activity of RNA polymerases I and II; required for expression of a subset of genes, including cyclin genes; involved in SER3 repression by helping to maintain SRG1 transcription-dependent nucleosom…	YOL145C	125 kDa	25	23	61	19
KSP1 SGDID:S000001124, Chr VIII from 271548-268459, Genome Release 64-2-1, reverse complement, Verified ORF, "Serine/threonine protein kinase; associates with TORC1 and likely involved in TOR signaling cascades; negative regulator of autophagy; nuclear translocation required for haploid filamentous growth; regulates filamentous growth induced nuclear translocation of Bcy1p, Fus3p, and Sks1p; over…	YHR082C	117 kDa	8	5	56	16
RTT101 SGDID:S000003583, Chr X from 352108-349580, Genome Release 64-2-1, reverse complement, Verified ORF, "Cullin subunit of a Roc1p-dependent E3 ubiquitin ligase complex; role in anaphase progression; implicated in Mms22-dependent DNA repair; involved with Mms1p in nonfunctional rRNA decay; modified by the ubiquitin-like protein, Rub1p"	YJL047C	99 kDa	19	18	15	9
BEM2 SGDID:S000000957, Chr V from 482848-476345, Genome Release 64-2-1, reverse complement, Verified ORF, "Rho GTPase activating protein (RhoGAP); involved in the control of cytoskeleton organization and cellular morphogenesis; required for bud emergence; potential GAP for Rho4p"	YER155C	245 kDa	10	13	23	19
PEP5 SGDID:S000004844, Chr XIII from 733545-736634, Genome Release 64-2-1, Verified ORF, "Histone E3 ligase, component of CORVET membrane tethering complex; peripheral vacuolar membrane protein required for protein trafficking and vacuole biogenesis; interacts with Pep7p; involved in ubiquitylation and degradation of excess histones"	YMR231W	117 kDa	25	26	55	6
RSM24 SGDID:S000002582, Chr IV from 814152-813193, Genome Release 64-2-1, reverse complement, Verified ORF, "Mitochondrial ribosomal protein of the small subunit"	YDR175C	37 kDa	35	18	42	23
YDR341C SGDID:S000002749, Chr IV from 1153626-1151803, Genome Release 64-2-1, reverse complement, Verified ORF, "Arginyl-tRNA synthetase; the authentic, non-tagged protein is detected in highly purified mitochondria in high-throughput studies; YDR341C has a paralog, MSR1, that arose from the whole genome duplication"	YDR341C	70 kDa	18	29	41	33
SNU114 SGDID:S000001656, Chr XI from 122517-125543, Genome Release 64-2-1, Verified ORF, "GTPase component of U5 snRNP involved in mRNA splicing via spliceosome; binds directly to U5 snRNA; proposed to be involved in conformational changes of the spliceosome; similarity to ribosomal translocation factor EF-2"	YKL173W	114 kDa	28	10	46	3
YHR020W SGDID:S000001062, Chr VIII from 143996-146062, Genome Release 64-2-1, Verified ORF, "Prolyl-tRNA synthetase; N-terminal domain shows weak homology to prokaryotic posttransfer editing domain, but does not possess posttransfer editing activity; may interact with ribosomes, based on co-purification experiments"	YHR020W	77 kDa	19	26	24	31
PIK1 SGDID:S000005211, Chr XIV from 140878-144078, Genome Release 64-2-1, Verified ORF, "Phosphatidylinositol 4-kinase; catalyzes first step in the biosynthesis of phosphatidylinositol-4,5-biphosphate; may control cytokinesis through the actin cytoskeleton; may control nonselective autophagy and mitophagy through trafficking of Atg9p"	YNL267W	120 kDa	43	52	22	19
MBF1 SGDID:S000007253, Chr XV from 877685-877230, Genome Release 64-2-1, reverse complement, Verified ORF, "Transcriptional coactivator; bridges the DNA-binding region of Gcn4p and TATA-binding protein Spt15p; suppressor of frameshift mutations; protein abundance increases in response to DNA replication stress"	YOR298C-A	16 kDa	31	13	49	28
PNO1 SGDID:S000005671, Chr XV from 606171-605347, Genome Release 64-2-1, reverse complement, Verified ORF, "Essential nucleolar protein required for pre-18S rRNA processing; interacts with Dim1p, an 18S rRNA dimethyltransferase, and also with Nob1p, which is involved in proteasome biogenesis; contains a KH domain"	YOR145C	30 kDa	18	20	45	27
SEC65 SGDID:S000004573, Chr XIII from 58687-57866, Genome Release 64-2-1, reverse complement, Verified ORF, "Subunit of the signal recognition particle (SRP); involved in protein targeting to the ER; interacts with Srp54p; homolog of mammalian SRP19"	YML105C	31 kDa	22	21	48	21
SNF2 SGDID:S000005816, Chr XV from 860258-855147, Genome Release 64-2-1, reverse complement, Verified ORF, "Catalytic subunit of the SWI/SNF chromatin remodeling complex; involved in transcriptional regulation; contains DNA-stimulated ATPase activity; functions interdependently in transcriptional activation with Snf5p and Snf6p"	YOR290C	194 kDa	16	12	7	33
VAR1 SGDID:S000007275, Chr Mito from 48901-50097, Genome Release 64-2-1, Verified ORF, "Mitochondrial ribosomal protein of the small subunit; mitochondrially-encoded; polymorphic in different strains due to variation in number of AAT (asparagine) codons; translated near the mitochondrial inner membrane; may have a role in loss of mitochondrial DNA under stress conditions"	Q0140	47 kDa	21	16	46	20
MPD1 SGDID:S000005814, Chr XV from 853077-852121, Genome Release 64-2-1, reverse complement, Verified ORF, "Member of the protein disulfide isomerase (PDI) family; interacts with and inhibits the chaperone activity of Cne1p; MPD1 overexpression in a pdi1 null mutant suppresses defects in Pdi1p functions such as carboxypeptidase Y maturation"	YOR288C	36 kDa	22	11	48	24
MRPL40 SGDID:S000006094, Chr XVI from 223143-224036, Genome Release 64-2-1, Verified ORF, "Mitochondrial ribosomal protein of the large subunit"	YPL173W	34 kDa	30	17	30	28
IMP3 SGDID:S000001191, Chr VIII from 393534-394085, Genome Release 64-2-1, Verified ORF, "Component of the SSU processome; SSU processome is required for pre-18S rRNA processing, essential protein that interacts with Mpp10p and mediates interactions of Imp4p and Mpp10p with U3 snoRNA"	YHR148W	22 kDa	21	16	45	13
SDA1 SGDID:S000003477, Chr VII from 982068-979765, Genome Release 64-2-1, reverse complement, Verified ORF, "Protein required for actin organization and passage through Start; highly conserved nuclear protein; required for actin cytoskeleton organization; plays a critical role in G1 events; binds Nap1p; involved in 60S ribosome biogenesis"	YGR245C	87 kDa	14	14	22	33
PUF4 SGDID:S000002982, Chr VII from 466141-468807, Genome Release 64-2-1, Verified ORF, "Member of the PUF protein family; PUF family is defined by the presence of Pumilio homology domains that confer RNA binding activity; preferentially binds mRNAs encoding nucleolar ribosomal RNA-processing factors"	YGL014W	98 kDa	14	35	3	6
HRB1 SGDID:S000004949, Chr XIV from 622915-622944,623287-624621, Genome Release 64-2-1, Verified ORF, "Poly(A+) RNA-binding protein; key surveillance factor for the selective export of spliced mRNAs from the nucleus to the cytoplasm; preference for intron-containing genes; similar to Npl3p; HRB1 has a paralog, GBP2, that arose from the whole genome duplication"	YNL004W	52 kDa	15	10	41	9
SUM1 SGDID:S000002718, Chr IV from 1084316-1081128, Genome Release 64-2-1, reverse complement, Verified ORF, "Transcriptional repressor that regulates middle-sporulation genes; required for mitotic repression of middle sporulation-specific genes; also acts as general replication initiation factor; involved in telomere maintenance, chromatin silencing; regulated by pachytene checkpoint"	YDR310C	118 kDa	15	15	56	47
CCT2 SGDID:S000001404, Chr IX from 83302-84885, Genome Release 64-2-1, Verified ORF, "Subunit beta of the cytosolic chaperonin Cct ring complex; related to Tcp1p, required for the assembly of actin and tubulins in vivo"	YIL142W	57 kDa	28	21	35	22
SIR3 SGDID:S000004434, Chr XII from 1022251-1019315, Genome Release 64-2-1, reverse complement, Verified ORF, "Silencing protein; interacts with Sir2p, Sir4p, and histone H3 and H4 tails to establish transcriptionally silent chromatin state; required for spreading of silenced chromatin; recruited to chromatin through interaction with Rap1p; C-terminus (residues 840-978) assumes variant winged hel…	YLR442C	111 kDa	20	5	59	8
DUR1,2 SGDID:S000000412, Chr II from 642210-636703, Genome Release 64-2-1, reverse complement, Verified ORF, "Urea amidolyase; contains both urea carboxylase and allophanate hydrolase activities, degrades urea to CO2 and NH3; expression sensitive to nitrogen catabolite repression and induced by allophanate, an intermediate in allantoin degradation; protein abundance increases in response to DNA r…	YBR208C	202 kDa	14	13	12	23
KRE2 SGDID:S000002891, Chr IV from 1421157-1422485, Genome Release 64-2-1, Verified ORF, "Alpha1,2-mannosyltransferase of the Golgi; involved in protein mannosylation; KRE2 has a paralog, KTR6, that arose from the whole genome duplication"	YDR483W	51 kDa	2	2	24	2
NRD1 SGDID:S000005195, Chr XIV from 174315-172588, Genome Release 64-2-1, reverse complement, Verified ORF, "RNA-binding subunit of Nrd1 complex; complex interacts with exosome to mediate 3'-end formation of some mRNAs, snRNAs, snoRNAs, and CUTs; interacts with CTD of RNA pol II large subunit Rpo21p at phosphorylated Ser5 to direct transcription termination of non-polyadenylated transcripts; H3K4…	YNL251C	64 kDa	25	25	50	31
LCP5 SGDID:S000000929, Chr V from 414481-415554, Genome Release 64-2-1, Verified ORF, "Essential protein involved in maturation of 18S rRNA; depletion leads to inhibited pre-rRNA processing and reduced polysome levels; localizes primarily to the nucleolus"	YER127W	41 kDa	19	14	49	17
KTR3 SGDID:S000000409, Chr II from 633622-634836, Genome Release 64-2-1, Verified ORF, "Putative alpha-1,2-mannosyltransferase; involved in O- and N-linked protein glycosylation; member of the KRE2/MNT1 mannosyltransferase family; Svp26p mediates uptake of Ktr3p into COPII vesicles; relocalizes from nucleus to vacuole upon DNA replication stress"	YBR205W	47 kDa	20	17	52	27
RPM2 SGDID:S000004556, Chr XIII from 90731-87123, Genome Release 64-2-1, reverse complement, Verified ORF, "Protein subunit of mitochondrial RNase P; has roles in nuclear transcription, cytoplasmic and mitochondrial RNA processing, and mitochondrial translation; distributed to mitochondria, cytoplasmic processing bodies, and the nucleus"	YML091C	139 kDa	24	16	33	2
POL5 SGDID:S000000781, Chr V from 51539-48471, Genome Release 64-2-1, reverse complement, Verified ORF, "DNA Polymerase phi; has sequence similarity to the human MybBP1A and weak sequence similarity to B-type DNA polymerases, not required for chromosomal DNA replication; required for the synthesis of rRNA"	YEL055C	116 kDa	26	10	58	6
SUP35 SGDID:S000002579, Chr IV from 808324-810381, Genome Release 64-2-1, Verified ORF, "Translation termination factor eRF3; has a role in mRNA deadenylation and decay; altered protein conformation creates the [PSI(+)] prion that modifies cellular fitness, alters translational fidelity by affecting reading frame selection, and results in a nonsense suppressor phenotype; many stress-response gene…	YDR172W	77 kDa	18	21	20	34
AAP1 SGDID:S000001089, Chr VIII from 201310-198740, Genome Release 64-2-1, reverse complement, Verified ORF, "Arginine/alanine amino peptidase; overproduction stimulates glycogen accumulation; AAP1 has a paralog, APE2, that arose from the whole genome duplication"	YHR047C	98 kDa	22	20	33	34
NUP145 SGDID:S000003060, Chr VII from 337906-341859, Genome Release 64-2-1, Verified ORF, "Essential protein with distinct roles in two nuclear pore subcomplexes; catalyzes its own proteolytic cleavage in vivo to generate a C-terminal fragment that is a structural component of the Nup84p subcomplex (with roles in NPC biogenesis and localization of genes to the nuclear periphery), and an N-termina…	YGL092W	146 kDa	15	15	16	21
RPN3 SGDID:S000000823, Chr V from 196948-198519, Genome Release 64-2-1, Verified ORF, "Essential non-ATPase regulatory subunit of the 26S proteasome lid; similar to the p58 subunit of the human 26S proteasome; temperature-sensitive alleles cause metaphase arrest, suggesting a role for the proteasome in cell cycle control"	YER021W	60 kDa	17	25	39	7
GRS1 SGDID:S000000325, Chr II from 483367-481364, Genome Release 64-2-1, reverse complement, Verified ORF, "Cytoplasmic and mitochondrial glycyl-tRNA synthase; ligates glycine to the cognate anticodon-bearing tRNA; transcription termination factor that may interact with the 3'-end of pre-mRNA to promote 3'-end formation; GRS1 has a paralog, GRS2, that arose from the whole genome duplication"	YBR121C	75 kDa	10	12	27	17
RAD50 SGDID:S000005194, Chr XIV from 175410-179348, Genome Release 64-2-1, Verified ORF, "Subunit of MRX complex with Mre11p and Xrs2p; complex is involved in processing double-strand DNA breaks in vegetative cells, initiation of meiotic DSBs, telomere maintenance, and nonhomologous end joining; forms nuclear foci upon DNA replication stress"	YNL250W	153 kDa	4	2	11	16
REI1 SGDID:S000000471, Chr II from 739841-741022, Genome Release 64-2-1, Verified ORF, "Cytoplasmic pre-60S factor; required for the correct recycling of shuttling factors Alb1, Arx1 and Tif6 at the end of the ribosomal large subunit biogenesis; involved in bud growth in the mitotic signaling network"	YBR267W	46 kDa	18	6	52	13
RVB1 SGDID:S000002598, Chr IV from 841995-840604, Genome Release 64-2-1, reverse complement, Verified ORF, "ATP-dependent DNA helicase, also known as pontin; member of the AAA+ and RuvB-like protein families; similar to Rvb2p; conserved component of multiple complexes including the INO80 complex, the Swr1 complex, and the R2TP complex (Rvb1-Rvb2-Tah1-Pih1); involved in multiple processes such as …	YDR190C	50 kDa	11	10	53	41
BRX1 SGDID:S000005437, Chr XV from 186723-185848, Genome Release 64-2-1, reverse complement, Verified ORF, "Nucleolar protein; constituent of 66S pre-ribosomal particles; depletion leads to defects in rRNA processing and a block in the assembly of large ribosomal subunits; possesses a sigma(70)-like RNA-binding motif"	YOL077C	34 kDa	21	14	47	35
NUP159 SGDID:S000001377, Chr IX from 148709-144327, Genome Release 64-2-1, reverse complement, Verified ORF, "FG-nucleoporin component of central core of the nuclear pore complex; also part of the nuclear pore complex (NPC) cytoplasmic filaments; contributes directly to nucleocytoplasmic transport; regulates ADP release from the ATP-dependent RNA helicase Dbp5p; forms a stable association with Nu…	YIL115C	159 kDa	28	11	29	14
ECM29 SGDID:S000001022, Chr VIII from 40084-45690, Genome Release 64-2-1, Verified ORF, "Scaffold protein; assists in association of the proteasome core particle with the regulatory particle; inhibits proteasomal ATPase activity; degraded by the mature proteasome after assembly; contains HEAT-like repeats; protein increases in abundance and relocalizes from nucleus to cytoplasm upon DNA replicati…	YHL030W	210 kDa	11	15	44	15
RIX1 SGDID:S000001240, Chr VIII from 493896-496187, Genome Release 64-2-1, Verified ORF, "Component of the Rix1 complex and possibly pre-replicative complexes; required for processing of ITS2 sequences from 35S pre-rRNA; component of the pre-60S ribosomal particle with the dynein-related AAA-type ATPase Mdn1p; required for pre-replicative complex (pre-RC) formation and maintenance during DNA repl…	YHR197W	87 kDa	20	16	53	36
MRP51 SGDID:S000006039, Chr XVI from 326628-327662, Genome Release 64-2-1, Verified ORF, "Mitochondrial ribosomal protein of the small subunit; MRP51 exhibits genetic interactions with mutations in the COX2 and COX3 mRNA 5'-untranslated leader sequences"	YPL118W	39 kDa	23	21	31	14
NAB6 SGDID:S000004585, Chr XIII from 34243-37647, Genome Release 64-2-1, Verified ORF, "Putative RNA-binding protein; associates with mRNAs encoding cell wall proteins in high-throughput studies; deletion mutants display increased sensitivity to some cell wall disrupting agents; expression negatively regulated by cAMP"	YML117W	126 kDa	9	10	55	19
DYN1 SGDID:S000001762, Chr XI from 547925-535647, Genome Release 64-2-1, reverse complement, Verified ORF, "Cytoplasmic heavy chain dynein; microtubule motor protein; member of the AAA+ protein family, required for anaphase spindle elongation; involved in spindle assembly, chromosome movement, and spindle orientation during cell division, targeted to microtubule tips by Pac1p; motility along micr…	YKR054C	471 kDa	2	0	25	0
GBP2 SGDID:S000000517, Chr III from 103358-102075, Genome Release 64-2-1, reverse complement, Verified ORF, "Poly(A+) RNA-binding protein; key surveillance factor for the selective export of spliced mRNAs from the nucleus to the cytoplasm; preference for intron-containing genes; similar to Npl3p; also binds single-stranded telomeric repeat sequence in vitro; relocalizes to the cytosol in response…	YCL011C	49 kDa	12	4	63	31
SGD1 SGDID:S000004328, Chr XII from 802396-799697, Genome Release 64-2-1, reverse complement, Verified ORF, "Essential nuclear protein; required for biogenesis of the small ribosomal subunit; has a possible role in the osmoregulatory glycerol response; putative homolog of human NOM1 which is implicated in acute myeloid leukemia"	YLR336C	103 kDa	15	7	40	15
YLR422W SGDID:S000004414, Chr XII from 965897-971695, Genome Release 64-2-1, Uncharacterized ORF, "Protein of unknown function with similarity to human DOCK proteins; interacts with Ino4p; green fluorescent protein (GFP)-fusion protein localizes to the cytoplasm, YLR422W is not an essential protein; DOCK proteins act as guanine nucleotide exchange factors"	YLR422W	222 kDa	4	3	2	2
KGD1 SGDID:S000001387, Chr IX from 122689-125733, Genome Release 64-2-1, Verified ORF, "Subunit of the mitochondrial alpha-ketoglutarate dehydrogenase complex; catalyzes a key step in the tricarboxylic acid (TCA) cycle, the oxidative decarboxylation of alpha-ketoglutarate to form succinyl-CoA"	YIL125W	114 kDa	23	30	45	11
TMA46 SGDID:S000005617, Chr XV from 493433-494470, Genome Release 64-2-1, Verified ORF, "Protein of unknown function that associates with translating ribosomes; interacts with GTPase Rbg1p"	YOR091W	40 kDa	12	6	41	22
YCL020W SGDID:S000000525, Chr III from 85102-86418, Genome Release 64-2-1, transposable_element_gene, "Retrotransposon TYA Gag gene co-transcribed with TYB Pol; translated as TYA or TYA-TYB polyprotein; Gag is a nucleocapsid protein that is the structural constituent of virus-like particles (VLPs); similar to retroviral Gag"	YCL020W	50 kDa	0	0	14	14
TSA1 SGDID:S000004490, Chr XIII from 220138-220728, Genome Release 64-2-1, Verified ORF, "Thioredoxin peroxidase; acts as both ribosome-associated and free cytoplasmic antioxidant; self-associates to form high-molecular weight chaperone complex under oxidative stress; chaperone activity essential for growth in zinc deficiency; required for telomere length maintenance; protein abundance increases,…	YML028W	22 kDa	18	21	43	30
GLT1 SGDID:S000002330, Chr IV from 155640-149203, Genome Release 64-2-1, reverse complement, Verified ORF, "NAD(+)-dependent glutamate synthase (GOGAT); synthesizes glutamate from glutamine and alpha-ketoglutarate; with Gln1p, forms the secondary pathway for glutamate biosynthesis from ammonia; expression regulated by nitrogen source; assembles into filaments as cells approach stationary phase an…	YDL171C	238 kDa	18	13	14	18
ESF1 SGDID:S000002773, Chr IV from 1206383-1204497, Genome Release 64-2-1, reverse complement, Verified ORF, "Nucleolar protein involved in pre-rRNA processing; depletion causes severely decreased 18S rRNA levels"	YDR365C	72 kDa	13	11	23	44
KRS1 SGDID:S000002444, Chr IV from 525440-527215, Genome Release 64-2-1, Verified ORF, "Lysyl-tRNA synthetase"	YDR037W	68 kDa	6	15	25	29
HSH155 SGDID:S000004901, Chr XIII from 845571-848486, Genome Release 64-2-1, Verified ORF, "U2-snRNP associated splicing factor; forms extensive associations with the branch site-3' splice site-3' exon region upon prespliceosome formation; similarity to the mammalian U2 snRNP-associated splicing factor SAP155"	YMR288W	110 kDa	15	8	36	12
POL12 SGDID:S000000131, Chr II from 153610-151493, Genome Release 64-2-1, reverse complement, Verified ORF, "B subunit of DNA polymerase alpha-primase complex; required for initiation of DNA replication during mitotic and premeiotic DNA synthesis; also functions in telomere capping and length regulation"	YBL035C	79 kDa	2	72	36	0
TEL1 SGDID:S000000184, Chr II from 59382-51019, Genome Release 64-2-1, reverse complement, Verified ORF, "Protein kinase primarily involved in telomere length regulation; contributes to cell cycle checkpoint control in response to DNA damage; acts with Red1p and Mec1p to promote interhomolog recombination by phosphorylation of Hop1; functionally redundant with Mec1p; regulates P-body formation in…	YBL088C	322 kDa	12	8	52	0
UTP14 SGDID:S000004558, Chr XIII from 83090-85789, Genome Release 64-2-1, Verified ORF, "Subunit of U3-containing Small Subunit (SSU) processome complex; involved in production of 18S rRNA and assembly of small ribosomal subunit"	YML093W	103 kDa	13	7	41	51
GDH2 SGDID:S000002374, Chr IV from 73918-70640, Genome Release 64-2-1, reverse complement, Verified ORF, "NAD(+)-dependent glutamate dehydrogenase; degrades glutamate to ammonia and alpha-ketoglutarate; expression sensitive to nitrogen catabolite repression and intracellular ammonia levels; genetically interacts with GDH3 by suppressing stress-induced apoptosis"	YDL215C	124 kDa	17	10	28	8
CAM1 SGDID:S000005969, Chr XVI from 464401-465648, Genome Release 64-2-1, Verified ORF, "One of two isoforms of the gamma subunit of eEF1B; stimulates the release of GDP from eEF1A (Tef1p/Tef2p) post association with the ribosomal complex with eEF1Balpha subunit; nuclear protein required for transcription of MXR1; binds the MXR1 promoter in the presence of other nuclear factors; binds calcium and…	YPL048W	47 kDa	13	20	36	11
SPB4 SGDID:S000001894, Chr VI from 146934-145114, Genome Release 64-2-1, reverse complement, Verified ORF, "Putative ATP-dependent RNA helicase; nucleolar protein required for synthesis of 60S ribosomal subunits at a late step in the pathway; sediments with 66S pre-ribosomes in sucrose gradients"	YFL002C	69 kDa	26	13	29	21
SEC31 SGDID:S000002354, Chr IV from 107208-111029, Genome Release 64-2-1, Verified ORF, "Component of the Sec13p-Sec31p complex of the COPII vesicle coat; COPII coat is required for vesicle formation in ER to Golgi transport; mutant has increased aneuploidy tolerance"	YDL195W	139 kDa	11	10	25	46
ROK1 SGDID:S000003139, Chr VII from 182390-184084, Genome Release 64-2-1, Verified ORF, "RNA-dependent ATPase; involved in pre-rRNA processing at sites A0, A1, and A2, and in control of cell cycle progression; contains two upstream open reading frames (uORFs) in 5' untranslated region which regulate translation"	YGL171W	64 kDa	18	2	29	17
MES1 SGDID:S000003496, Chr VII from 1021853-1019598, Genome Release 64-2-1, reverse complement, Verified ORF, "Methionyl-tRNA synthetase; forms a complex with glutamyl-tRNA synthetase (Gus1p) and Arc1p, which increases the catalytic efficiency of both tRNA synthetases; also has a role in nuclear export of tRNAs"	YGR264C	86 kDa	17	23	20	29
TIF34 SGDID:S000004754, Chr XIII from 558524-557481, Genome Release 64-2-1, reverse complement, Verified ORF, "eIF3i subunit of the eukaryotic translation initiation factor 3 (eIF3); subunit of the core complex of eIF3; essential for translation; stimulates rate of ribosomal scanning during translation reinitiation"	YMR146C	39 kDa	31	21	50	9
SSN2 SGDID:S000002851, Chr IV from 1349938-1345676, Genome Release 64-2-1, reverse complement, Verified ORF, "Subunit of the RNA polymerase II mediator complex; associates with core polymerase subunits to form the RNA polymerase II holoenzyme; required for stable association of Srb10p-Srb11p kinase; essential for transcriptional regulation"	YDR443C	160 kDa	15	11	46	34
NSA2 SGDID:S000000928, Chr V from 414179-413394, Genome Release 64-2-1, reverse complement, Verified ORF, "Protein constituent of 66S pre-ribosomal particles; contributes to processing of the 27S pre-rRNA"	YER126C	30 kDa	22	6	32	22
MNN10 SGDID:S000002653, Chr IV from 952800-953981, Genome Release 64-2-1, Verified ORF, "Subunit of a Golgi mannosyltransferase complex; complex mediates elongation of the polysaccharide mannan backbone; membrane protein of the mannosyltransferase family; other members of the complex are Anp1p, Mnn9p, Mnn11p, and Hoc1p"	YDR245W	47 kDa	18	12	37	16
JEM1 SGDID:S000003609, Chr X from 303181-305118, Genome Release 64-2-1, Verified ORF, "DnaJ-like chaperone required for nuclear membrane fusion during mating; localizes to the ER membrane; exhibits genetic interactions with KAR2"	YJL073W	75 kDa	10	4	49	20
RET2 SGDID:S000001947, Chr VI from 251803-250163, Genome Release 64-2-1, reverse complement, Verified ORF, "Delta subunit of the coatomer complex (COPI); COPI coats Golgi-derived transport vesicles; involved in retrograde transport between Golgi and ER"	YFR051C	61 kDa	27	17	45	22
MMS22 SGDID:S000004312, Chr XII from 771940-776304, Genome Release 64-2-1, Verified ORF, "Subunit of E3 ubiquitin ligase complex involved in replication repair; stabilizes protein components of the replication fork, such as the fork-pausing complex and leading strand polymerase, preventing fork collapse and promoting efficient recovery during replication stress; required for accurate meiotic chro…	YLR320W	168 kDa	0	0	12	0
MRPS28 SGDID:S000002745, Chr IV from 1146319-1147179, Genome Release 64-2-1, Verified ORF, "Mitochondrial ribosomal protein of the small subunit"	YDR337W	33 kDa	18	13	34	34
MRS1 SGDID:S000001460, Chr IX from 397294-398385, Genome Release 64-2-1, Verified ORF, "Splicing protein; required for splicing of two mitochondrial group I introns (BI3 in COB and AI5beta in COX1); forms a splicing complex, containing four subunits of Mrs1p and two subunits of the BI3-encoded maturase, that binds to the BI3 RNA; MRS1 has a paralog, CCE1, that arose from the whole genome duplicat…	YIR021W	41 kDa	25	12	39	3
NAP1 SGDID:S000001756, Chr XI from 526640-525387, Genome Release 64-2-1, reverse complement, Verified ORF, "Histone chaperone; involved in histone exchange by removing and replacing histone H2A-H2B dimers or histone variant dimers from assembled nucleosomes; involved in the transport of H2A and H2B histones to the nucleus; required for the regulation of microtubule dynamics during mitosis; intera…	YKR048C	48 kDa	10	11	50	37
HIR3 SGDID:S000003901, Chr X from 695696-690750, Genome Release 64-2-1, reverse complement, Verified ORF, "Subunit of the HIR complex; a nucleosome assembly complex involved in regulation of histone gene transcription; involved in position-dependent gene silencing and nucleosome reassembly; ortholog of human CABIN1 protein"	YJR140C	192 kDa	24	8	36	22
UTP11 SGDID:S000001582, Chr XI from 256472-255720, Genome Release 64-2-1, reverse complement, Verified ORF, "Subunit of U3-containing Small Subunit (SSU) processome complex; involved in production of 18S rRNA and assembly of small ribosomal subunit"	YKL099C	30 kDa	15	18	29	9
ILV2 SGDID:S000004714, Chr XIII from 484084-486147, Genome Release 64-2-1, Verified ORF, "Acetolactate synthase; catalyses the first common step in isoleucine and valine biosynthesis and is the target of several classes of inhibitors, localizes to the mitochondria; expression of the gene is under general amino acid control"	YMR108W	75 kDa	15	25	29	32
MNN9 SGDID:S000005971, Chr XVI from 461966-460779, Genome Release 64-2-1, reverse complement, Verified ORF, "Subunit of Golgi mannosyltransferase complex; this complex mediates elongation of the polysaccharide mannan backbone; forms a separate complex with Van1p that is also involved in backbone elongation; this complex also contains Anp1p, Mnn10p, Mnn11p, and Hoc1p"	YPL050C	46 kDa	24	16	27	0
RSC9 SGDID:S000004596, Chr XIII from 17064-18809, Genome Release 64-2-1, Verified ORF, "Component of the RSC chromatin remodeling complex; DNA-binding protein involved in the synthesis of rRNA and in transcriptional repression and activation of genes regulated by the Target of Rapamycin (TOR) pathway"	YML127W	65 kDa	12	10	38	14
SUI3 SGDID:S000006158, Chr XVI from 100496-101353, Genome Release 64-2-1, Verified ORF, "Beta subunit of the translation initiation factor eIF2; involved in the identification of the start codon; proposed to be involved in mRNA binding"	YPL237W	32 kDa	21	15	34	27
APE2 SGDID:S000001640, Chr XI from 154991-155271,155655-158232, Genome Release 64-2-1, Verified ORF, "Aminopeptidase yscII; may have a role in obtaining leucine from dipeptide substrates; APE2 has a paralog, AAP1, that arose from the whole genome duplication"	YKL157W	108 kDa	19	16	11	34
RNR2 SGDID:S000003563, Chr X from 392404-393603, Genome Release 64-2-1, Verified ORF, "Ribonucleotide-diphosphate reductase (RNR), small subunit; the RNR complex catalyzes the rate-limiting step in dNTP synthesis and is regulated by DNA replication and DNA damage checkpoint pathways via localization of the small subunits; RNR2 has a paralog, RNR4, that arose from the whole genome duplication"	YJL026W	46 kDa	11	24	34	4
RRP1 SGDID:S000002494, Chr IV from 618306-617470, Genome Release 64-2-1, reverse complement, Verified ORF, "Essential evolutionarily conserved nucleolar protein; necessary for biogenesis of 60S ribosomal subunits and for processing of pre-rRNAs to mature rRNA; associated with several distinct 66S pre-ribosomal particles"	YDR087C	33 kDa	22	16	47	33
MRT4 SGDID:S000001492, Chr XI from 426242-426952, Genome Release 64-2-1, Verified ORF, "Protein involved in mRNA turnover and ribosome assembly; required at post-transcriptional step for efficient retrotransposition; localizes to the nucleolus"	YKL009W	27 kDa	22	17	41	24
VPS41 SGDID:S000002487, Chr IV from 604008-606986, Genome Release 64-2-1, Verified ORF, "Subunit of the HOPS endocytic tethering complex; vacuole membrane protein that functions as a Rab GTPase effector, interacting specifically with the GTP-bound conformation of Ypt7p, facilitating tethering, docking and promoting membrane fusion events at the late endosome and vacuole; required for both membran…	YDR080W	113 kDa	15	14	33	6
CUS1 SGDID:S000004853, Chr XIII from 751240-749930, Genome Release 64-2-1, reverse complement, Verified ORF, "Protein required for assembly of U2 snRNP into the spliceosome; forms a complex with Hsh49p and Hsh155p"	YMR240C	50 kDa	16	5	34	21
LTV1 SGDID:S000001626, Chr XI from 176781-178172, Genome Release 64-2-1, Verified ORF, "Component of the GSE complex; GSE is required for proper sorting of amino acid permease Gap1p; required for ribosomal small subunit export from nucleus; required for growth at low temperature"	YKL143W	53 kDa	13	8	66	35
SLM5 SGDID:S000000618, Chr III from 162222-160744, Genome Release 64-2-1, reverse complement, Verified ORF, "Mitochondrial asparaginyl-tRNA synthetase"	YCR024C	57 kDa	4	0	53	18
LHP1 SGDID:S000002209, Chr IV from 363952-364779, Genome Release 64-2-1, Verified ORF, "RNA binding protein required for maturation of tRNA and U6 snRNA; acts as a molecular chaperone for RNAs transcribed by polymerase III; homologous to human La (SS-B) autoantigen"	YDL051W	32 kDa	19	8	48	20
RRN9 SGDID:S000004883, Chr XIII from 806423-805326, Genome Release 64-2-1, reverse complement, Verified ORF, "Protein involved in promoting high level transcription of rDNA; subunit of UAF (upstream activation factor) for RNA polymerase I"	YMR270C	43 kDa	0	4	10	0
AVO1 SGDID:S000005438, Chr XV from 181682-185212, Genome Release 64-2-1, Verified ORF, "Component of a membrane-bound complex containing the Tor2p kinase; contains Tor2p kinase and other proteins; may have a role in regulation of cell growth"	YOL078W	131 kDa	5	7	34	41
SEC53 SGDID:S000001849, Chr VI from 44392-43628, Genome Release 64-2-1, reverse complement, Verified ORF, "Phosphomannomutase; involved in synthesis of GDP-mannose and dolichol-phosphate-mannose; required for folding and glycosylation of secretory proteins in the ER lumen"	YFL045C	29 kDa	13	13	24	13
TIF35 SGDID:S000002837, Chr IV from 1325301-1324477, Genome Release 64-2-1, reverse complement, Verified ORF, "eIF3g subunit of the eukaryotic translation initiation factor 3 (eIF3); subunit of the core complex of eIF3; is essential for translation; stimulates resumption of ribosomal scanning during translation reinitiation"	YDR429C	31 kDa	21	18	45	20
CDS1 SGDID:S000000233, Chr II from 297742-296369, Genome Release 64-2-1, reverse complement, Verified ORF, "Phosphatidate cytidylyltransferase (CDP-diglyceride synthetase); an enzyme that catalyzes that conversion of CTP + phosphate into diphosphate + CDP-diaclglyerol, a critical step in the synthesis of all major yeast phospholipids"	YBR029C	52 kDa	0	0	2	0
AEP2 SGDID:S000004895, Chr XIII from 835098-833356, Genome Release 64-2-1, reverse complement, Verified ORF, "Mitochondrial protein; likely involved in translation of the mitochondrial OLI1 mRNA; exhibits genetic interaction with the OLI1 mRNA 5'-untranslated leader"	YMR282C	68 kDa	10	5	48	13
EFR3 SGDID:S000004825, Chr XIII from 693043-690695, Genome Release 64-2-1, reverse complement, Verified ORF, "Protein required for Stt4-containing PI kinase complex localization; required for Stt4-containing phosphoinositide (PI) kinase patch assembly at the plasma membrane; recruited to the plasma membrane via a conserved basic patch near its N-terminus; exhibits synthetic lethal genetic interac…	YMR212C	89 kDa	13	7	35	21
NSA1 SGDID:S000003079, Chr VII from 299978-301369, Genome Release 64-2-1, Verified ORF, "Constituent of 66S pre-ribosomal particles; involved in 60S ribosomal subunit biogenesis"	YGL111W	52 kDa	18	8	51	16
PRI1 SGDID:S000001447, Chr IX from 374306-373077, Genome Release 64-2-1, reverse complement, Verified ORF, "Subunit of DNA primase; DNA primase is required for DNA synthesis and double-strand break repair"	YIR008C	48 kDa	0	51	26	0
CAF130 SGDID:S000003366, Chr VII from 757770-761138, Genome Release 64-2-1, Verified ORF, "Subunit of the CCR4-NOT transcriptional regulatory complex; CCR4-NOT complex is evolutionarily-conserved and involved in controlling mRNA initiation, elongation, and degradation"	YGR134W	129 kDa	3	4	21	3
FAA1 SGDID:S000005844, Chr XV from 909343-911445, Genome Release 64-2-1, Verified ORF, "Long chain fatty acyl-CoA synthetase; activates imported fatty acids with a preference for C12:0-C16:0 chain lengths; functions in long chain fatty acid import; accounts for most acyl-CoA synthetase activity; localized to lipid particles; involved in sphingolipid-to-glycerolipid metabolism; forms ER foci upon …	YOR317W	78 kDa	11	22	28	19
MRPL22 SGDID:S000005121, Chr XIV from 304615-303686, Genome Release 64-2-1, reverse complement, Verified ORF, "Mitochondrial ribosomal protein of the large subunit"	YNL177C	35 kDa	34	14	32	6
MAK16 SGDID:S000000023, Chr I from 101145-100225, Genome Release 64-2-1, reverse complement, Verified ORF, "Essential nuclear protein; constituent of 66S pre-ribosomal particles; required for maturation of 25S and 5.8S rRNAs; required for maintenance of M1 satellite double-stranded RNA of the L-A virus"	YAL025C	36 kDa	18	3	40	0
RIO1 SGDID:S000005645, Chr XV from 550246-548792, Genome Release 64-2-1, reverse complement, Verified ORF, "Serine kinase involved in cell cycling and pre-rRNA processing; associated with late pre-40S particles via its conserved C-terminal domain and participates in late 40S biogenesis; association with pre-40S particles regulated by its catalytic ATPase site and likely occurs after the release o…	YOR119C	56 kDa	16	10	35	18
LEU1 SGDID:S000002977, Chr VII from 478652-476313, Genome Release 64-2-1, reverse complement, Verified ORF, "Isopropylmalate isomerase; catalyzes the second step in the leucine biosynthesis pathway"	YGL009C	86 kDa	5	26	17	29
CPS1 SGDID:S000003708, Chr X from 97737-99467, Genome Release 64-2-1, Verified ORF, "Vacuolar carboxypeptidase S; expression is induced under low-nitrogen conditions"	YJL172W	65 kDa	13	14	41	25
HSL1 SGDID:S000001584, Chr XI from 248920-253476, Genome Release 64-2-1, Verified ORF, "Nim1p-related protein kinase; regulates the morphogenesis and septin checkpoints; associates with the assembled septin filament; required along with Hsl7p for bud neck recruitment, phosphorylation, and degradation of Swe1p"	YKL101W	170 kDa	3	0	50	18
RNR1 SGDID:S000000872, Chr V from 298950-301616, Genome Release 64-2-1, Verified ORF, "Major isoform of large subunit of ribonucleotide-diphosphate reductase; the RNR complex catalyzes rate-limiting step in dNTP synthesis, regulated by DNA replication and DNA damage checkpoint pathways via localization of small subunits; relative distribution to the nucleus increases upon DNA replication stress; …	YER070W	100 kDa	8	8	18	15
RIA1 SGDID:S000005107, Chr XIV from 330073-326741, Genome Release 64-2-1, reverse complement, Verified ORF, "Cytoplasmic GTPase/eEF2-like factor involved in ribosomal biogenesis; with Sdo1p, a guanine nucleotide exchange factor (GEF), promotes release of Tif6p from 60S ribosomal subunits in the cytoplasm so that they can assemble with 40S subunits to generate mature ribosomes; required for qualit…	YNL163C	124 kDa	12	3	48	21
TAF5 SGDID:S000000402, Chr II from 618523-616127, Genome Release 64-2-1, reverse complement, Verified ORF, "Subunit (90 kDa) of TFIID and SAGA complexes; involved in RNA polymerase II transcription initiation and in chromatin modification"	YBR198C	89 kDa	16	25	18	35
AIM23 SGDID:S000003667, Chr X from 165348-164278, Genome Release 64-2-1, reverse complement, Verified ORF, "Mitochondrial translation initiation factor 3 (IF3, mIF3); evolutionarily conserved; binds to E. coli ribosomes in vitro; null mutant displays severe respiratory growth defect and elevated frequency of mitochondrial genome loss"	YJL131C	41 kDa	4	0	35	7
GEP3 SGDID:S000005731, Chr XV from 727234-725564, Genome Release 64-2-1, reverse complement, Verified ORF, "Protein required for mitochondrial ribosome small subunit biogenesis; null mutant is defective in respiration and in maturation of 15S rRNA; protein is localized to the mitochondrial inner membrane; null mutant interacts synthetically with prohibitin (Phb1p)"	YOR205C	64 kDa	18	6	53	13
MRH4 SGDID:S000003032, Chr VII from 383208-381523, Genome Release 64-2-1, reverse complement, Verified ORF, "Mitochondrial ATP-dependent RNA helicase of the DEAD-box family; required for assembly of the large subunit of mitochondrial ribosomes; binds to the large subunit rRNA, 21S_rRNA; localizes to the matrix face of the mitochondrial inner membrane and associates with the large subunit precurso…	YGL064C	63 kDa	14	10	53	26
SLM1 SGDID:S000001367, Chr IX from 169641-167581, Genome Release 64-2-1, reverse complement, Verified ORF, "Phosphoinositide PI4,5P(2) binding protein, forms a complex with Slm2p; acts downstream of Mss4p in a pathway regulating actin cytoskeleton organization in response to stress; phosphorylated by the TORC2 complex; protein abundance increases in response to DNA replication stress; SLM1 has a …	YIL105C	78 kDa	13	9	36	32
IPP1 SGDID:S000000215, Chr II from 257975-257112, Genome Release 64-2-1, reverse complement, Verified ORF, "Cytoplasmic inorganic pyrophosphatase (PPase); homodimer that catalyzes the rapid exchange of oxygens from Pi with water, highly expressed and essential for viability, active-site residues show identity to those from E. coli PPase"	YBR011C	32 kDa	15	10	53	42
IPI3 SGDID:S000005126, Chr XIV from 297627-295960, Genome Release 64-2-1, reverse complement, Verified ORF, "Component of the Rix1 complex and pre-replicative complexes (pre-RCs); required for processing of ITS2 sequences from 35S pre-rRNA; component of the pre-60S ribosomal particle with the dynein-related AAA-type ATPase Mdn1p; required for pre-RC formation and maintenance during DNA replicatio…	YNL182C	62 kDa	20	11	41	6
ZWF1 SGDID:S000005185, Chr XIV from 197943-196426, Genome Release 64-2-1, reverse complement, Verified ORF, "Glucose-6-phosphate dehydrogenase (G6PD); catalyzes the first step of the pentose phosphate pathway; involved in adapting to oxidative stress; homolog of the human G6PD which is deficient in patients with hemolytic anemia; protein abundance increases in response to DNA replication stress"	YNL241C	58 kDa	17	12	27	26
TRM732 SGDID:S000004872, Chr XIII from 788883-784621, Genome Release 64-2-1, reverse complement, Verified ORF, "Protein that interacts with Trm7p for 2'-O-methylation of C32 of substrate tRNAs; green fluorescent protein (GFP)-fusion protein localizes to the cytoplasm; non-essential gene; functionally complemented by human THADA"	YMR259C	164 kDa	3	8	21	17
VPS33 SGDID:S000004388, Chr XII from 912310-910235, Genome Release 64-2-1, reverse complement, Verified ORF, "ATP-binding protein that is a subunit of the HOPS and CORVET complexes; essential for protein sorting, vesicle docking, and fusion at the vacuole; binds to SNARE domains"	YLR396C	79 kDa	15	18	35	22
CKB2 SGDID:S000005565, Chr XV from 405768-406544, Genome Release 64-2-1, Verified ORF, "Beta' regulatory subunit of casein kinase 2 (CK2); a Ser/Thr protein kinase with roles in cell growth and proliferation; CK2, comprised of CKA1, CKA2, CKB1 and CKB2, has many substrates including transcription factors and all RNA polymerase"	YOR039W	30 kDa	6	27	18	3
CTF18 SGDID:S000004683, Chr XIII from 424728-422503, Genome Release 64-2-1, reverse complement, Verified ORF, "Subunit of a complex with Ctf8p; shares some subunits with Replication Factor C and is required for sister chromatid cohesion; may have overlapping functions with Rad24p in the DNA damage replication checkpoint"	YMR078C	84 kDa	15	31	20	21
RSC58 SGDID:S000004023, Chr XII from 208761-210269, Genome Release 64-2-1, Verified ORF, "Component of the RSC chromatin remodeling complex; RSC functions in transcriptional regulation and elongation, chromosome stability, and establishing sister chromatid cohesion; involved in telomere maintenance"	YLR033W	58 kDa	19	14	29	28
ATP3 SGDID:S000000243, Chr II from 315575-316510, Genome Release 64-2-1, Verified ORF, "Gamma subunit of the F1 sector of mitochondrial F1F0 ATP synthase; F1F0 ATP synthase is a large, evolutionarily conserved enzyme complex required for ATP synthesis"	YBR039W	34 kDa	21	21	28	22
RNR4 SGDID:S000003412, Chr VII from 856301-855264, Genome Release 64-2-1, reverse complement, Verified ORF, "Ribonucleotide-diphosphate reductase (RNR) small subunit; the RNR complex catalyzes the rate-limiting step in dNTP synthesis and is regulated by DNA replication and DNA damage checkpoint pathways via localization of the small subunits; relocalizes from nucleus to cytoplasm upon DNA replica…	YGR180C	40 kDa	10	12	24	10
NOP6 SGDID:S000002372, Chr IV from 77966-77289, Genome Release 64-2-1, reverse complement, Verified ORF, "rRNA-binding protein required for 40S ribosomal subunit biogenesis; contains an RNA recognition motif (RRM); hydrophilin essential to overcome the stress of the desiccation-rehydration process; NOP6 may be a fungal-specific gene as no homologs have been yet identified in higher eukaryotes"	YDL213C	25 kDa	10	7	41	26
RFC5 SGDID:S000000291, Chr II from 423765-424829, Genome Release 64-2-1, Verified ORF, "Subunit of heteropentameric Replication factor C (RF-C); RF-C is a DNA binding protein and ATPase that acts as a clamp loader of the proliferating cell nuclear antigen (PCNA) processivity factor for DNA polymerases delta and epsilon"	YBR087W	40 kDa	17	17	33	9
PHB2 SGDID:S000003463, Chr VII from 953480-952548, Genome Release 64-2-1, reverse complement, Verified ORF, "Subunit of the prohibitin complex (Phb1p-Phb2p); prohibitin is a 1.2 MDa ring-shaped inner mitochondrial membrane chaperone that stabilizes newly synthesized proteins; determinant of replicative life span; involved in mitochondrial segregation; prohibitin deficiency induces a mitochondrial…	YGR231C	34 kDa	24	18	23	14
EIS1 SGDID:S000004633, Chr XIII from 334743-332212, Genome Release 64-2-1, reverse complement, Verified ORF, "Component of the eisosome required for proper eisosome assembly; similar to Uso1p; authentic, non-tagged protein is detected in a phosphorylated state in highly purified mitochondria in high-throughput studies; protein increases in abundance and relocalizes from plasma membrane to cytopla…	YMR031C	93 kDa	20	11	38	8
HRP1 SGDID:S000005483, Chr XV from 87844-89448, Genome Release 64-2-1, Verified ORF, "Subunit of cleavage factor I; cleavage factor I is a five-subunit complex required for the cleavage and polyadenylation of pre-mRNA 3' ends; RRM-containing heteronuclear RNA binding protein and hnRNPA/B family member that binds to poly (A) signal sequences; required for genome stability"	YOL123W	60 kDa	12	15	27	23
RRP7 SGDID:S000000536, Chr III from 65568-64675, Genome Release 64-2-1, reverse complement, Verified ORF, "Essential protein involved in rRNA processing and ribosome biogenesis; protein abundance increases in response to DNA replication stress"	YCL031C	34 kDa	23	14	28	0
NUP84 SGDID:S000002274, Chr IV from 251566-253746, Genome Release 64-2-1, Verified ORF, "Subunit of the Nup84p subcomplex of the nuclear pore complex (NPC); contributes to nucleocytoplasmic transport and NPC biogenesis; also plays roles in several processes that may require localization of genes or chromosomes at the nuclear periphery, including double-strand break repair, transcription and chrom…	YDL116W	84 kDa	10	18	18	17
UGP1 SGDID:S000001518, Chr XI from 369891-371390, Genome Release 64-2-1, Verified ORF, "UDP-glucose pyrophosphorylase (UGPase); catalyses the reversible formation of UDP-Glc from glucose 1-phosphate and UTP, involved in a wide variety of metabolic pathways, expression modulated by Pho85p through Pho4p; UGP1 has a paralog, YHL012W, that arose from the whole genome duplication"	YKL035W	56 kDa	18	12	24	21
GLC7 SGDID:S000000935, Chr V from 432495-432671,433197-433958, Genome Release 64-2-1, Verified ORF, "Type 1 serine/threonine protein phosphatase catalytic subunit; cleavage and polyadenylation factor (CPF) component; involved in various processes including glycogen metabolism, sporulation, mitosis; accumulates at mating projections by interaction with Afr1p; interacts with many regulatory subunit…	YER133W	36 kDa	22	24	32	16
MCM10 SGDID:S000001412, Chr IX from 62728-61013, Genome Release 64-2-1, reverse complement, Verified ORF, "Essential chromatin-associated protein; involved in the initiation of DNA replication; required for the association of the MCM2-7 complex with replication origins; required to stabilize the catalytic subunit of DNA polymerase-alpha"	YIL150C	66 kDa	0	53	15	5
YGR250C SGDID:S000003482, Chr VII from 993521-991176, Genome Release 64-2-1, reverse complement, Verified ORF, "Putative RNA binding protein; localizes to stress granules induced by glucose deprivation; interacts with Rbg1p in a two-hybrid assay; protein abundance increases in response to DNA replication stress"	YGR250C	90 kDa	15	19	13	22
SEC18 SGDID:S000000284, Chr II from 400890-398614, Genome Release 64-2-1, reverse complement, Verified ORF, "AAA ATPase and SNARE disassembly chaperone; required for vesicular transport between ER and Golgi, the 'priming' step in homotypic vacuole fusion, autophagy, and protein secretion; releases Sec17p from SNAP complexes; has similarity to mammalian N-ethylmaleimide-sensitive factor (NSF)"	YBR080C	84 kDa	7	19	20	21
RSC4 SGDID:S000001716, Chr XI from 452201-454078, Genome Release 64-2-1, Verified ORF, "Component of the RSC chromatin remodeling complex; found in close proximity to nucleosomal DNA; displaced from the surface of nucleosomal DNA after chromatin remodeling; acetylated (K25) by Gcn5p, altering replication stress tolerance; contains tandem bromodomains that recognize histone H3 acetylated on K14 (H…	YKR008W	72 kDa	8	17	38	22
SGT1 SGDID:S000005583, Chr XV from 432186-433373, Genome Release 64-2-1, Verified ORF, "Cochaperone protein; regulates activity of adenylyl cyclase Cyr1p; involved in kinetochore complex assembly; associates with the SCF (Skp1p/Cdc53p/F box protein) ubiquitin ligase complex; acts as a linker between Skp1p and HSP90 complexes; protein abundance increases in response to DNA replication stress"	YOR057W	45 kDa	0	0	59	14
ECM33 SGDID:S000000282, Chr II from 393123-393180,393511-394742, Genome Release 64-2-1, Verified ORF, "GPI-anchored protein of unknown function; possible role in apical bud growth; GPI-anchoring on the plasma membrane crucial to function; phosphorylated in mitochondria; similar to Sps2p; ECM33 has a paralog, PST1, that arose from the whole genome duplication"	YBR078W	44 kDa	12	8	36	17
PHO8 SGDID:S000002889, Chr IV from 1420250-1418550, Genome Release 64-2-1, reverse complement, Verified ORF, "Repressible vacuolar alkaline phosphatase; regulated by levels of Pi and by Pho4p, Pho9p, Pho80p, Pho81p and Pho85p; dephosphorylates phosphotyrosyl peptides; contributes to NAD+ metabolism by producing nicotinamide riboside from NMN"	YDR481C	63 kDa	13	3	32	21
PRI2 SGDID:S000001528, Chr XI from 353493-355079, Genome Release 64-2-1, Verified ORF, "Subunit of DNA primase; DNA primase is required for DNA synthesis and double-strand break repair"	YKL045W	62 kDa	0	47	42	0
RCL1 SGDID:S000005370, Chr XV from 307938-309041, Genome Release 64-2-1, Verified ORF, "Endonuclease that cleaves pre-rRNA at site A2 for 18S rRNA biogenesis; subunit of U3-containing 90S preribosome processome complex involved in small ribosomal subunit assembly; stimulates Bms1p GTPase and U3 binding activity; similar to RNA cyclase-like proteins but no cyclase activity detected"	YOL010W	40 kDa	15	9	33	10
RTN1 SGDID:S000002641, Chr IV from 930357-929470, Genome Release 64-2-1, reverse complement, Verified ORF, "Reticulon protein; stabilizes membrane curvature; involved in nuclear pore assembly and maintenance of tubular ER morphology; mutant overexpressing RTN1 shows increase in tubular ER; interacts with exocyst subunit Sec6p, Yip3p, and Sbh1p; more abundant than Rtn2p; member of the RTNLA subfam…	YDR233C	33 kDa	14	18	20	21
CEX1 SGDID:S000005638, Chr XV from 531508-533793, Genome Release 64-2-1, Verified ORF, "Component of nuclear aminoacylation-dependent tRNA export pathway; cytoplasmic; interacts with nuclear pore component Nup116p; copurifies with tRNA export receptors Los1p and Msn5p, as well as eIF-1a; required for activation of RAN GTPase Gsp1p and dissociation of receptor-tRNA-Gsp1p export complex; recruits R…	YOR112W	85 kDa	7	15	19	16
SSZ1 SGDID:S000001106, Chr VIII from 227141-225525, Genome Release 64-2-1, reverse complement, Verified ORF, "Hsp70 protein that interacts with Zuo1p (a DnaJ homolog); interacts with Zuo1p to form a ribosome-associated complex that binds the ribosome via the Zuo1p subunit; also involved in pleiotropic drug resistance via sequential activation of PDR1 and PDR5; binds ATP"	YHR064C	58 kDa	18	19	36	31
ARC1 SGDID:S000003073, Chr VII from 307437-308567, Genome Release 64-2-1, Verified ORF, "Protein that binds tRNA and methionyl- and glutamyl-tRNA synthetases; involved in tRNA delivery, stimulating catalysis, and ensuring localization; also binds quadruplex nucleic acids; protein abundance increases in response to DNA replication stress; methionyl-tRNA synthetase is Mes1p; glutamyl-tRNA synthetas…	YGL105W	42 kDa	14	13	25	0
MRPS5 SGDID:S000000455, Chr II from 721390-722313, Genome Release 64-2-1, Verified ORF, "Mitochondrial ribosomal protein of the small subunit"	YBR251W	35 kDa	20	14	33	12
MIR1 SGDID:S000003838, Chr X from 578190-577255, Genome Release 64-2-1, reverse complement, Verified ORF, "Mitochondrial phosphate carrier; imports inorganic phosphate into mitochondria; functionally redundant with Pic2p but more abundant than Pic2p under normal conditions; phosphorylated"	YJR077C	33 kDa	14	11	20	11
SLF1 SGDID:S000002923, Chr IV from 1473429-1474772, Genome Release 64-2-1, Verified ORF, "RNA binding protein that associates with polysomes; may be involved in regulating mRNA translation; involved in the copper-dependent mineralization of copper sulfide complexes on cell surface in cells cultured in copper salts; SLF1 has a paralog, SRO9, that arose from the whole genome duplication; protein ab…	YDR515W	51 kDa	8	8	43	28
APE3 SGDID:S000000490, Chr II from 774700-776313, Genome Release 64-2-1, Verified ORF, "Vacuolar aminopeptidase Y; processed to mature form by Prb1p"	YBR286W	60 kDa	30	27	11	27
SPT2 SGDID:S000000963, Chr V from 500348-499347, Genome Release 64-2-1, reverse complement, Verified ORF, "Protein involved in negative regulation of transcription; required for RNA polyadenylation; exhibits regulated interactions with both histones and SWI-SNF components; relocalizes to the cytosol in response to hypoxia; similar to mammalian HMG1 proteins"	YER161C	39 kDa	14	5	25	4
CDC28 SGDID:S000000364, Chr II from 560078-560974, Genome Release 64-2-1, Verified ORF, "Cyclin-dependent kinase (CDK) catalytic subunit; master regulator of mitotic and meiotic cell cycles; alternately associates with G1 (CLNs), S and G2/M (CLBs) phase cyclins, which provide substrate specificity; regulates cell cycle and basal transcription, chromosome duplication and segregation, lipid biosynt…	YBR160W	34 kDa	16	19	28	13
CCR4 SGDID:S000000019, Chr I from 113359-110846, Genome Release 64-2-1, reverse complement, Verified ORF, "Component of the CCR4-NOT transcriptional complex; CCR4-NOT is involved in regulation of gene expression; component of the major cytoplasmic deadenylase, which is involved in mRNA poly(A) tail shortening"	YAL021C	95 kDa	12	14	21	26
NUP60 SGDID:S000000063, Chr I from 152257-153876, Genome Release 64-2-1, Verified ORF, "FG-nucleoporin component of central core of the nuclear pore complex; contributes directly to nucleocytoplasmic transport and maintenance of the nuclear pore complex (NPC) permeability barrier and is involved in gene tethering at the nuclear periphery; relocalizes to the cytosol in response to hypoxia; both NU…	YAR002W	59 kDa	18	13	0	13
TRP5 SGDID:S000002994, Chr VII from 448535-446412, Genome Release 64-2-1, reverse complement, Verified ORF, "Tryptophan synthase; catalyzes the last step of tryptophan biosynthesis; regulated by the general control system of amino acid biosynthesis"	YGL026C	77 kDa	15	15	22	19
MRPL24 SGDID:S000004806, Chr XIII from 650036-650812, Genome Release 64-2-1, Verified ORF, "Mitochondrial ribosomal protein of the large subunit; two mitochondrial ribosomal proteins, YmL14 and YmL24, have been assigned to the same gene"	YMR193W	30 kDa	20	13	20	18
SRB8 SGDID:S000000677, Chr III from 254371-258654, Genome Release 64-2-1, Verified ORF, "Subunit of the RNA polymerase II mediator complex; associates with core polymerase subunits to form the RNA polymerase II holoenzyme; essential for transcriptional regulation; involved in glucose repression"	YCR081W	167 kDa	15	6	28	36
FRS1 SGDID:S000004050, Chr XII from 260979-262766, Genome Release 64-2-1, Verified ORF, "Beta subunit of cytoplasmic phenylalanyl-tRNA synthetase; forms a tetramer with Frs2p to generate active enzyme; able to hydrolyze mis-aminoacylated tRNA-Phe, which could contribute to translational quality control"	YLR060W	67 kDa	11	16	11	15
PYK2 SGDID:S000005874, Chr XV from 986462-984942, Genome Release 64-2-1, reverse complement, Verified ORF, "Pyruvate kinase; appears to be modulated by phosphorylation; transcription repressed by glucose, and Pyk2p may be active under low glycolytic flux; PYK2 has a paralog, CDC19, that arose from the whole genome duplication"	YOR347C	55 kDa	6	3	8	3
ARP4 SGDID:S000003617, Chr X from 285271-283802, Genome Release 64-2-1, reverse complement, Verified ORF, "Nuclear actin-related protein involved in chromatin remodeling; component of chromatin-remodeling enzyme complexes"	YJL081C	55 kDa	15	19	25	19
APE1 SGDID:S000001586, Chr XI from 247682-246138, Genome Release 64-2-1, reverse complement, Verified ORF, "Vacuolar aminopeptidase yscI; zinc metalloproteinase that belongs to the peptidase family M18; often used as a marker protein in studies of autophagy and cytosol to vacuole targeting (CVT) pathway; protein increases in abundance and relative distribution to cytoplasmic foci increases upon D…	YKL103C	57 kDa	9	12	33	11
RPA34 SGDID:S000003684, Chr X from 140437-141138, Genome Release 64-2-1, Verified ORF, "RNA polymerase I subunit A34.5; essential for nucleolar assembly and for high polymerase loading rate; nucleolar localization depends on Rpa49p"	YJL148W	27 kDa	12	6	29	28
MET17 SGDID:S000004294, Chr XII from 732542-733876, Genome Release 64-2-1, Verified ORF, "O-acetyl homoserine-O-acetyl serine sulfhydrylase; required for Methionine and cysteine biosynthesis"	YLR303W	49 kDa	7	11	42	24
TCB3 SGDID:S000004537, Chr XIII from 129367-124730, Genome Release 64-2-1, reverse complement, Verified ORF, "Cortical ER protein involved in ER-plasma membrane tethering; one of 6 proteins (Ist2p, Scs2p, Scs22p, Tcb1p, Tcb2p, Tcb3p) that connect ER to the plasma membrane (PM) and regulate PM phosphatidylinositol-4-phosphate (PI4P) levels by controlling access of Sac1p phosphatase to its substrat…	YML072C	171 kDa	12	7	38	28
PUF6 SGDID:S000002904, Chr IV from 1443403-1441433, Genome Release 64-2-1, reverse complement, Verified ORF, "Pumilio-homology domain protein; binds the 3' UTR of ASH1 mRNA and represses its translation, resulting in proper asymmetric localization of ASH1 mRNA; required at post-transcriptional step for efficient retrotransposition; absence results in decreased Ty1 Gag:GFP protein levels; co-sedim…	YDR496C	75 kDa	18	23	19	12
CCT5 SGDID:S000003825, Chr X from 555914-557602, Genome Release 64-2-1, Verified ORF, "Subunit of the cytosolic chaperonin Cct ring complex; related to Tcp1p, required for the assembly of actin and tubulins in vivo"	YJR064W	62 kDa	19	10	23	3
DSS1 SGDID:S000004900, Chr XIII from 845345-842436, Genome Release 64-2-1, reverse complement, Verified ORF, "3'-5' exoribonuclease; component of the mitochondrial degradosome along with the ATP-dependent RNA helicase Suv3p; the degradosome associates with the ribosome and mediates turnover of aberrant or unprocessed RNAs"	YMR287C	111 kDa	21	3	16	11
GSY1 SGDID:S000001911, Chr VI from 176391-174265, Genome Release 64-2-1, reverse complement, Verified ORF, "Glycogen synthase; expression induced by glucose limitation, nitrogen starvation, environmental stress, and entry into stationary phase; GSY1 has a paralog, GSY2, that arose from the whole genome duplication; relocalizes from nucleus to cytoplasmic foci upon DNA replication stress"	YFR015C	81 kDa	6	13	31	45
GDE1 SGDID:S000006031, Chr XVI from 344739-341068, Genome Release 64-2-1, reverse complement, Verified ORF, "Glycerophosphocholine (GroPCho) phosphodiesterase; hydrolyzes GroPCho to choline and glycerolphosphate, for use as a phosphate source and as a precursor for phosphocholine synthesis; may interact with ribosomes"	YPL110C	138 kDa	23	16	21	20
YML6 SGDID:S000004487, Chr XIII from 225239-224406,225365-225339, Genome Release 64-2-1, reverse complement, Verified ORF, "Mitochondrial ribosomal protein of the large subunit; has similarity to E. coli L4 ribosomal protein and human mitoribosomal MRP-L4 protein; essential for viability, unlike most other mitoribosomal proteins"	YML025C	32 kDa	16	12	34	15
RDH54 SGDID:S000000277, Chr II from 383112-385988, Genome Release 64-2-1, Verified ORF, "DNA-dependent ATPase; DNA recombination/repair translocase, supercoils DNA and promotes DNA strand opening; stimulates strand exchange by modifying dsDNA topology; involved in recombinational repair of DNA double-strand breaks (DSBs) during mitosis and meiosis; phosphorylated in Mec1p-, Rad53p-dependent way i…	YBR073W	108 kDa	16	0	18	6
ACS1 SGDID:S000000050, Chr I from 45022-42881, Genome Release 64-2-1, reverse complement, Verified ORF, "Acetyl-coA synthetase isoform; along with Acs2p, acetyl-coA synthetase isoform is the nuclear source of acetyl-coA for histone acetylation; expressed during growth on nonfermentable carbon sources and under aerobic conditions"	YAL054C	79 kDa	12	16	22	23
RPP1 SGDID:S000001104, Chr VIII from 223758-222877, Genome Release 64-2-1, reverse complement, Verified ORF, "Subunit of both RNase MRP and nuclear RNase P; RNase MRP cleaves pre-rRNA, while nuclear RNase P cleaves tRNA precursors to generate mature 5' ends and facilitates turnover of nuclear RNAs; relocalizes to the cytosol in response to hypoxia"	YHR062C	32 kDa	15	15	42	17
RFA2 SGDID:S000005256, Chr XIV from 48287-48293,48402-49216, Genome Release 64-2-1, Verified ORF, "Subunit of heterotrimeric Replication Protein A (RPA); RPA is a highly conserved single-stranded DNA binding protein involved in DNA replication, repair, and recombination; RPA protects against inappropriate telomere recombination, and upon telomere uncapping, prevents cell proliferation by a checkp…	YNL312W	30 kDa	0	3	5	4
FUN30 SGDID:S000000017, Chr I from 114919-118314, Genome Release 64-2-1, Verified ORF, "Snf2p family member with ATP-dependent chromatin remodeling activity; has a role in silencing at the mating type locus, telomeres and centromeres; enriched at centromeres and is required for correct chromatin structure around centromeres, as well as at the boundary element of the silent HMR; recruited to DNA d…	YAL019W	129 kDa	12	8	39	24
SQS1 SGDID:S000005168, Chr XIV from 227099-224796, Genome Release 64-2-1, reverse complement, Verified ORF, "Protein that stimulates the ATPase and helicase activities of Prp43p; acts with Prp43p to stimulate 18s rRNA maturation by Nob1p; overexpression antagonizes the suppression of splicing defects by spp382 mutants; component of pre-ribosomal particles; relocalizes from nucleus to nucleolus up…	YNL224C	87 kDa	7	0	24	17
NOP16 SGDID:S000000804, Chr V from 156803-157498, Genome Release 64-2-1, Verified ORF, "Constituent of 66S pre-ribosomal particles; involved in 60S ribosomal subunit biogenesis"	YER002W	27 kDa	19	13	22	13
MED4 SGDID:S000005700, Chr XV from 658747-659601, Genome Release 64-2-1, Verified ORF, "Subunit of the RNA polymerase II mediator complex; associates with core polymerase subunits to form the RNA polymerase II holoenzyme; essential for transcriptional regulation"	YOR174W	32 kDa	16	30	30	25
LST8 SGDID:S000004951, Chr XIV from 620067-620978, Genome Release 64-2-1, Verified ORF, "Protein required for the transport of Gap1p; required for the transport of amino acid permease Gap1p from the Golgi to the cell surface; component of the TOR signaling pathway; associates with both Tor1p and Tor2p; contains a WD-repeat"	YNL006W	34 kDa	19	15	30	11
GCD1 SGDID:S000005786, Chr XV from 813984-815720, Genome Release 64-2-1, Verified ORF, "Gamma subunit of the translation initiation factor eIF2B; the guanine-nucleotide exchange factor for eIF2; activity subsequently regulated by phosphorylated eIF2; first identified as a negative regulator of GCN4 expression"	YOR260W	66 kDa	15	19	42	16
HSP42 SGDID:S000002578, Chr IV from 806621-807748, Genome Release 64-2-1, Verified ORF, "Small heat shock protein (sHSP) with chaperone activity; forms barrel-shaped oligomers that suppress unfolded protein aggregation; involved in cytoskeleton reorganization after heat shock; protein abundance increases and forms cytoplasmic foci in response to DNA replication stress"	YDR171W	43 kDa	12	15	20	4
TSC11 SGDID:S000000895, Chr V from 347612-343320, Genome Release 64-2-1, reverse complement, Verified ORF, "Subunit of TORC2 (Tor2p-Lst8p-Avo1-Avo2-Tsc11p-Bit61p); TORC2 is a membrane-associated complex that regulates actin cytoskeletal dynamics during polarized growth and cell wall integrity; involved in sphingolipid metabolism; contains a RasGEFN domain"	YER093C	164 kDa	6	2	8	13
ADE6 SGDID:S000003293, Chr VII from 615965-611889, Genome Release 64-2-1, reverse complement, Verified ORF, "Formylglycinamidine-ribonucleotide (FGAM)-synthetase; catalyzes a step in the 'de novo' purine nucleotide biosynthetic pathway"	YGR061C	149 kDa	10	9	28	18
MTR4 SGDID:S000003586, Chr X from 342522-345743, Genome Release 64-2-1, Verified ORF, "ATP-dependent 3'-5' RNA helicase of the DExD/H family; involved in nuclear RNA processing and degradation both as a component of TRAMP complex and in TRAMP-independent processes; TRAMP unwinds RNA duplexes, with Mtr4p unwinding activity stimulated by Pap2p/Air2p but not dependent on ongoing polyadenylation; con…	YJL050W	122 kDa	11	0	23	4
LSC2 SGDID:S000003476, Chr VII from 979319-978036, Genome Release 64-2-1, reverse complement, Verified ORF, "Beta subunit of succinyl-CoA ligase; succinyl-CoA ligase is a mitochondrial enzyme of the TCA cycle that catalyzes the nucleotide-dependent conversion of succinyl-CoA to succinate"	YGR244C	47 kDa	10	17	21	9
SEC3 SGDID:S000000810, Chr V from 171818-167808, Genome Release 64-2-1, reverse complement, Verified ORF, "Subunit of the exocyst complex; the exocyst mediates polarized targeting and tethering of post-Golgi secretory vesicles to sites of exocytosis prior to SNARE-mediated fusion; PtdIns[4,5]P2-binding protein that localizes to exocytic sites in a Rho1p-dependent, actin-independent manner, target…	YER008C	155 kDa	7	4	22	32
IDP3 SGDID:S000004954, Chr XIV from 614821-616083, Genome Release 64-2-1, Verified ORF, "Peroxisomal NADP-dependent isocitrate dehydrogenase; catalyzes oxidation of isocitrate to alpha-ketoglutarate with the formation of NADP(H+), required for growth on unsaturated fatty acids; IDP3 has a paralog, IDP2, that arose from the whole genome duplication"	YNL009W	48 kDa	12	0	35	0
GCD6 SGDID:S000002619, Chr IV from 884727-886865, Genome Release 64-2-1, Verified ORF, "Catalytic epsilon subunit of the translation initiation factor eIF2B; eIF2B is the guanine-nucleotide exchange factor for eIF2; activity subsequently regulated by phosphorylated eIF2; first identified as a negative regulator of GCN4 expression; forms cytoplasmic foci upon DNA replication stress"	YDR211W	81 kDa	17	14	31	20
SUV3 SGDID:S000005950, Chr XVI from 495506-497719, Genome Release 64-2-1, Verified ORF, "ATP-dependent RNA helicase; component of the mitochondrial degradosome along with the RNase Dss1p; the degradosome associates with the ribosome and mediates RNA turnover; also required during splicing of the COX1 AI5_beta intron"	YPL029W	84 kDa	12	10	30	12
SUI2 SGDID:S000003767, Chr X from 451020-451934, Genome Release 64-2-1, Verified ORF, "Alpha subunit of the translation initiation factor eIF2; eIF2 is involved in identification of the start codon; phosphorylation of Ser51 is required for regulation of translation by inhibiting the exchange of GDP for GTP; protein abundance increases in response to DNA replication stress"	YJR007W	35 kDa	17	8	34	21
ANP1 SGDID:S000000762, Chr V from 84552-83050, Genome Release 64-2-1, reverse complement, Verified ORF, "Subunit of the alpha-1,6 mannosyltransferase complex; type II membrane protein; has a role in retention of glycosyltransferases in the Golgi; involved in osmotic sensitivity and resistance to aminonitrophenyl propanediol"	YEL036C	58 kDa	24	11	19	20
CMR1 SGDID:S000002315, Chr IV from 174918-176486, Genome Release 64-2-1, Verified ORF, "DNA-binding protein with preference for UV-damaged DNA; protein sequence contains three WD domains (WD-40 repeat); green fluorescent protein (GFP)-fusion protein localizes to the cytoplasm and nucleus; potential regulatory target of Mbp1p, which binds to the promoter region; co-localizes with Hos2p in nuclear …	YDL156W	59 kDa	18	8	21	2
IDP2 SGDID:S000004164, Chr XII from 504591-505829, Genome Release 64-2-1, Verified ORF, "Cytosolic NADP-specific isocitrate dehydrogenase; catalyzes oxidation of isocitrate to alpha-ketoglutarate; levels are elevated during growth on non-fermentable carbon sources and reduced during growth on glucose; IDP2 has a paralog, IDP3, that arose from the whole genome duplication"	YLR174W	47 kDa	14	18	37	0
LEU4 SGDID:S000005048, Chr XIV from 426754-424895, Genome Release 64-2-1, reverse complement, Verified ORF, "Alpha-isopropylmalate synthase (2-isopropylmalate synthase); the main isozyme responsible for the first step in the leucine biosynthesis pathway; LEU4 has a paralog, LEU9, that arose from the whole genome duplication"	YNL104C	68 kDa	9	15	14	24
RRP3 SGDID:S000001107, Chr VIII from 229037-227532, Genome Release 64-2-1, reverse complement, Verified ORF, "Protein involved in rRNA processing; required for maturation of the 35S primary transcript of pre-rRNA and for cleavage leading to mature 18S rRNA; homologous to eIF-4a, which is a DEAD box RNA-dependent ATPase with helicase activity"	YHR065C	56 kDa	12	12	21	2
SWC4 SGDID:S000003234, Chr VII from 499906-498476, Genome Release 64-2-1, reverse complement, Verified ORF, "Component of the Swr1p complex that incorporates Htz1p into chromatin; component of the NuA4 histone acetyltransferase complex"	YGR002C	55 kDa	12	14	26	8
MRPL4 SGDID:S000004431, Chr XII from 1014491-1015450, Genome Release 64-2-1, Verified ORF, "Mitochondrial ribosomal protein of the large subunit; homolog of prokaryotic L29 ribosomal protein; located at the ribosomal tunnel exit"	YLR439W	37 kDa	16	11	26	23
YGR210C SGDID:S000003442, Chr VII from 914738-913503, Genome Release 64-2-1, reverse complement, Uncharacterized ORF, "Putative protein of unknown function; green fluorescent protein (GFP)-fusion protein localizes to the cytoplasm"	YGR210C	45 kDa	9	5	42	6
YPP1 SGDID:S000003430, Chr VII from 894693-897146, Genome Release 64-2-1, Verified ORF, "Cargo-transport protein involved in endocytosis; interacts with phosphatidylinositol-4-kinase Stt4p; is required, along with Efr3p, for the assembly and recruitment of multiple copies of the kinase into phosphoinositide kinase (PIK) patches at the plasma membrane; positively regulates Stt4p; GFP-fusion protei…	YGR198W	95 kDa	13	12	20	16
PDR1 SGDID:S000002981, Chr VII from 472298-469092, Genome Release 64-2-1, reverse complement, Verified ORF, "Transcription factor that regulates the pleiotropic drug response; zinc cluster protein that is a master regulator involved in recruiting other zinc cluster proteins to pleiotropic drug response elements (PDREs) to fine tune the regulation of multidrug resistance genes; relocalizes to the …	YGL013C	122 kDa	14	8	29	7
RSC3 SGDID:S000002711, Chr IV from 1071386-1068729, Genome Release 64-2-1, reverse complement, Verified ORF, "Component of the RSC chromatin remodeling complex; essential gene required for maintenance of proper ploidy and regulation of ribosomal protein genes and the cell wall/stress response; RSC3 has a paralog, RSC30, that arose from the whole genome duplication"	YDR303C	102 kDa	12	10	21	20
PET123 SGDID:S000005684, Chr XV from 632164-633120, Genome Release 64-2-1, Verified ORF, "Mitochondrial ribosomal protein of the small subunit; PET123 exhibits genetic interactions with PET122, which encodes a COX3 mRNA-specific translational activator"	YOR158W	36 kDa	22	22	25	3
SIS1 SGDID:S000004952, Chr XIV from 619565-618507, Genome Release 64-2-1, reverse complement, Verified ORF, "Type II HSP40 co-chaperone that interacts with the HSP70 protein Ssa1p; shuttles between cytosol and nucleus; mediates delivery of misfolded proteins into the nucleus for degradation; involved in proteasomal degradation of misfolded cytosolic proteins; protein abundance increases in respon…	YNL007C	38 kDa	10	11	30	31
EPL1 SGDID:S000001870, Chr VI from 90345-87847, Genome Release 64-2-1, reverse complement, Verified ORF, "Subunit of NuA4, an essential histone H4/H2A acetyltransferase complex; conserved region at N-terminus is essential for interaction with the NPC (nucleosome core particle); required for autophagy; homologous to Drosophila Enhancer of Polycomb; coding sequence contains length polymorphisms in …	YFL024C	97 kDa	18	22	27	10
REF2 SGDID:S000002603, Chr IV from 848599-850200, Genome Release 64-2-1, Verified ORF, "RNA-binding protein; involved in the cleavage step of mRNA 3'-end formation prior to polyadenylation, and in snoRNA maturation; part of holo-CPF subcomplex APT, which associates with 3'-ends of snoRNA- and mRNA-encoding genes; relocalizes to the cytosol in response to hypoxia"	YDR195W	60 kDa	3	3	4	3
INP52 SGDID:S000005050, Chr XIV from 424495-420944, Genome Release 64-2-1, reverse complement, Verified ORF, "Polyphosphatidylinositol phosphatase; dephosphorylates a number of phosphatidylinositol phosphates (PtdInsPs, PIPs) to PI; involved in endocytosis; hyperosmotic stress causes translocation to actin patches; synaptojanin-like protein with a Sac1 domain; INP52 has a paralog, INP53, that aro…	YNL106C	133 kDa	0	0	26	7
GLK1 SGDID:S000000545, Chr III from 50838-52340, Genome Release 64-2-1, Verified ORF, "Glucokinase; catalyzes the phosphorylation of glucose at C6 in the first irreversible step of glucose metabolism; one of three glucose phosphorylating enzymes; expression regulated by non-fermentable carbon sources; GLK1 has a paralog, EMI2, that arose from the whole genome duplication"	YCL040W	55 kDa	4	7	23	29
UBP15 SGDID:S000004920, Chr XIII from 874987-878679, Genome Release 64-2-1, Verified ORF, "Ubiquitin-specific protease involved in protein deubiquitination; catalytic activity regulated by an N-terminal TRAF-like domain and and C-terminal sequences; physically interacts with anaphase-promoting complex/cyclosome (APC/C) activator, Cdh1p; forms a complex with AAA peroxins Pex1p and Pex6p"	YMR304W	144 kDa	13	15	31	16
NOT5 SGDID:S000006276, Chr XVI from 690107-691789, Genome Release 64-2-1, Verified ORF, "Subunit of CCR4-NOT global transcriptional regulator; involved intranscription initiation and elongation and in mRNA degradation; conserved lysine in human homolog of Not5p and Not3p is mutated in cancers"	YPR072W	66 kDa	9	9	26	4
HIS1 SGDID:S000000857, Chr V from 265785-264892, Genome Release 64-2-1, reverse complement, Verified ORF, "ATP phosphoribosyltransferase; a hexameric enzyme, catalyzes the first step in histidine biosynthesis; mutations cause histidine auxotrophy and sensitivity to Cu, Co, and Ni salts; transcription is regulated by general amino acid control"	YER055C	32 kDa	10	41	24	12
SRP1 SGDID:S000005133, Chr XIV from 284260-285888, Genome Release 64-2-1, Verified ORF, "Karyopherin alpha homolog; forms a dimer with karyopherin beta Kap95p to mediate import of nuclear proteins, binds the nuclear localization signal of the substrate during import; involved in cotranslational protein degradation; binds ribosome-bound nascent polypeptides; Srp1p and Sts1p couple proteasomes to n…	YNL189W	60 kDa	17	9	19	16
SCJ1 SGDID:S000004827, Chr XIII from 695350-696483, Genome Release 64-2-1, Verified ORF, "One of several homologs of bacterial chaperone DnaJ; located in the ER lumen where it cooperates with Kar2p to mediate maturation of proteins"	YMR214W	42 kDa	23	29	24	20
GUA1 SGDID:S000004830, Chr XIII from 701790-703367, Genome Release 64-2-1, Verified ORF, "GMP synthase; highly conserved enzyme that catalyzes the second step in the biosynthesis of GMP from inosine 5'-phosphate (IMP); transcription is not subject to regulation by guanine but is negatively regulated by nutrient starvation; reduction-of-function mutation gua1-G388D causes changes in cellular guani…	YMR217W	58 kDa	15	15	31	22
LYS21 SGDID:S000002289, Chr IV from 227393-228715, Genome Release 64-2-1, Verified ORF, "Homocitrate synthase isozyme; catalyzes the condensation of acetyl-CoA and alpha-ketoglutarate to form homocitrate, which is the first step in the lysine biosynthesis pathway; LYS21 has a paralog, LYS20, that arose from the whole genome duplication"	YDL131W	49 kDa	0	7	15	5
GIN4 SGDID:S000002915, Chr IV from 1465786-1462358, Genome Release 64-2-1, reverse complement, Verified ORF, "Protein kinase involved in bud growth and assembly of the septin ring; proposed to have kinase-dependent and kinase-independent activities; undergoes autophosphorylation; similar to Hsl1p; GIN4 has a paralog, KCC4, that arose from the whole genome duplication"	YDR507C	130 kDa	5	4	16	23
FOX2 SGDID:S000001717, Chr XI from 457054-454352, Genome Release 64-2-1, reverse complement, Verified ORF, "3-hydroxyacyl-CoA dehydrogenase and enoyl-CoA hydratase; multifunctional enzyme of the peroxisomal fatty acid beta-oxidation pathway"	YKR009C	99 kDa	17	2	16	35
GCD2 SGDID:S000003315, Chr VII from 646815-644860, Genome Release 64-2-1, reverse complement, Verified ORF, "Delta subunit of the translation initiation factor eIF2B; the guanine-nucleotide exchange factor for eIF2; activity subsequently regulated by phosphorylated eIF2; first identified as a negative regulator of GCN4 expression"	YGR083C	71 kDa	8	12	23	8
SRB4 SGDID:S000000824, Chr V from 198812-200875, Genome Release 64-2-1, Verified ORF, "Subunit of the RNA polymerase II mediator complex; associates with core polymerase subunits to form the RNA polymerase II holoenzyme; required for basal RNA polymerase II transcription; homozygosity of the human MED17 L371P mutation is associated with infantile cerebral and cerebellar atrophy with poor myelinat…	YER022W	78 kDa	10	14	14	19
APL2 SGDID:S000001618, Chr XI from 188640-186460, Genome Release 64-2-1, reverse complement, Verified ORF, "Beta-adaptin subunit of the clathrin-associated protein (AP-1) complex; binds clathrin; involved in clathrin-dependent Golgi protein sorting; protein abundance increases in response to DNA replication stress"	YKL135C	82 kDa	8	11	22	27
LAA1 SGDID:S000003743, Chr X from 47433-41389, Genome Release 64-2-1, reverse complement, Verified ORF, "AP-1 accessory protein; colocalizes with clathrin to the late-Golgi apparatus; involved in TGN-endosome transport; physically interacts with AP-1; similar to the mammalian p200; may interact with ribosomes; YJL207C is a non-essential gene"	YJL207C	230 kDa	0	0	10	0
RPP1A SGDID:S000002239, Chr IV from 310122-309802, Genome Release 64-2-1, reverse complement, Verified ORF, "Ribosomal stalk protein P1 alpha; involved in the interaction between translational elongation factors and the ribosome; free (non-ribosomal) P1 stimulates the phosphorylation of the eIF2 alpha subunit (Sui2p) by Gcn2p; accumulation of P1 in the cytoplasm is regulated by phosphorylation an…	YDL081C	11 kDa	0	0	106	39
GUT2 SGDID:S000001417, Chr IX from 53708-51759, Genome Release 64-2-1, reverse complement, Verified ORF, "Mitochondrial glycerol-3-phosphate dehydrogenase; expression is repressed by both glucose and cAMP and derepressed by non-fermentable carbon sources in a Snf1p, Rsf1p, Hap2/3/4/5 complex dependent manner"	YIL155C	72 kDa	9	9	35	19
MET5 SGDID:S000003898, Chr X from 683285-678957, Genome Release 64-2-1, reverse complement, Verified ORF, "Sulfite reductase beta subunit; involved in amino acid biosynthesis, transcription repressed by methionine"	YJR137C	161 kDa	11	4	23	24
LSM12 SGDID:S000001163, Chr VIII from 352756-353319, Genome Release 64-2-1, Verified ORF, "Protein of unknown function that may function in RNA processing; interacts with Pbp1p and Pbp4p and associates with ribosomes; contains an RNA-binding LSM domain and an AD domain; GFP-fusion protein is induced by the DNA-damaging agent MMS; relative distribution to the nucleus increases upon DNA replication…	YHR121W	21 kDa	24	24	20	12
MED1 SGDID:S000006274, Chr XVI from 685898-687598, Genome Release 64-2-1, Verified ORF, "Subunit of the RNA polymerase II mediator complex; associates with core polymerase subunits to form the RNA polymerase II holoenzyme; essential for transcriptional regulation"	YPR070W	64 kDa	11	19	27	16
TAF12 SGDID:S000002552, Chr IV from 746738-748357, Genome Release 64-2-1, Verified ORF, "Subunit (61/68 kDa) of TFIID and SAGA complexes; involved in RNA polymerase II transcription initiation and in chromatin modification, similar to histone H2A"	YDR145W	61 kDa	18	20	20	18
VPH1 SGDID:S000005796, Chr XV from 830574-828052, Genome Release 64-2-1, reverse complement, Verified ORF, "Subunit a of vacuolar-ATPase V0 domain; one of two isoforms (Vph1p and Stv1p); Vph1p is located in V-ATPase complexes of the vacuole while Stv1p is located in V-ATPase complexes of the Golgi and endosomes; relative distribution to the vacuolar membrane decreases upon DNA replication stress"	YOR270C	96 kDa	15	0	17	9
RPT4 SGDID:S000005785, Chr XV from 813708-812395, Genome Release 64-2-1, reverse complement, Verified ORF, "ATPase of the 19S regulatory particle of the 26S proteasome; one of six ATPases of the regulatory particle; involved in degradation of ubiquitinated substrates; contributes preferentially to ERAD; required for spindle pole body duplication; mainly nuclear localization"	YOR259C	49 kDa	5	6	17	13
GCD10 SGDID:S000005006, Chr XIV from 510212-508776, Genome Release 64-2-1, reverse complement, Verified ORF, "Subunit of tRNA (1-methyladenosine) methyltransferase with Gcd14p; required for the modification of the adenine at position 58 in tRNAs, especially tRNAi-Met; first identified as a negative regulator of GCN4 expression"	YNL062C	54 kDa	14	4	31	28
ULS1 SGDID:S000005717, Chr XV from 692475-697334, Genome Release 64-2-1, Verified ORF, "Swi2/Snf2-related translocase, SUMO-Targeted Ubiquitin Ligase (STUbL); required for maintenance of NHEJ inhibition at telomeres; functions at telomeres to translocate and ubiquitinylate poly-sumoylated Rap1p for proteosomal degradation; plays role in antagonizing silencing during mating-type switching; only kn…	YOR191W	184 kDa	9	4	24	4
PDS5 SGDID:S000004681, Chr XIII from 420029-416196, Genome Release 64-2-1, reverse complement, Verified ORF, "Cohesion maintenance factor; involved in sister chromatid condensation and cohesion; colocalizes with cohesin on chromosomes; performs its cohesin maintenance function in pre-anaphase cells by protecting the integrity of the cohesion complex; also required during meiosis; relocalizes to t…	YMR076C	147 kDa	6	29	23	18
DBP6 SGDID:S000005321, Chr XIV from 695595-697484, Genome Release 64-2-1, Verified ORF, "Essential protein involved in ribosome biogenesis; putative ATP-dependent RNA helicase of the DEAD-box protein family"	YNR038W	70 kDa	10	3	31	7
DSK2 SGDID:S000004889, Chr XIII from 818827-819948, Genome Release 64-2-1, Verified ORF, "Nuclear-enriched ubiquitin-like polyubiquitin-binding protein; required for spindle pole body (SPB) duplication and for transit through the G2/M phase of the cell cycle; involved in proteolysis; interacts with the proteasome; protein abundance increases in response to DNA replication stress"	YMR276W	39 kDa	14	25	11	0
SEC16 SGDID:S000006006, Chr XVI from 387067-393654, Genome Release 64-2-1, Verified ORF, "COPII vesicle coat protein required for ER transport vesicle budding; essential factor in endoplasmic reticulum exit site (ERES) formation, as well as in COPII-mediated ER-to-Golgi traffic; bound to periphery of ER membranes and may act to stabilize initial COPII complexes; interacts with Sec23p, Sec24p and …	YPL085W	242 kDa	0	2	57	11
SEC23 SGDID:S000006385, Chr XVI from 899667-897361, Genome Release 64-2-1, reverse complement, Verified ORF, "GTPase-activating protein, stimulates the GTPase activity of Sar1p; component of the Sec23p-Sec24p heterodimer of the COPII vesicle coat, involved in ER to Golgi transport; substrate of Ubp3/Bre5 complex; ubiquitylated by Ub-ligase Rsp5p; proteasome-mediated degradation of Sec23p is regul…	YPR181C	85 kDa	11	15	22	26
NPL3 SGDID:S000002840, Chr IV from 1328783-1330027, Genome Release 64-2-1, Verified ORF, "RNA-binding protein; promotes elongation, regulates termination, and carries poly(A) mRNA from nucleus to cytoplasm; represses translation initiation by binding eIF4G; required for pre-mRNA splicing; interacts with E3 ubiquitin ligase Bre1p, linking histone ubiquitination to mRNA processing; may have role in…	YDR432W	45 kDa	8	9	34	30
IRC20 SGDID:S000004237, Chr XII from 633354-628684, Genome Release 64-2-1, reverse complement, Verified ORF, "E3 ubiquitin ligase and putative helicase; involved in synthesis-dependent strand annealing-mediated homologous recombination; ensures precise end-joining along with Srs2p in the Yku70p/Yku80p/Lig4p-dependent nonhomologous end joining (NHEJ) pathway; localizes to both the mitochondrion an…	YLR247C	180 kDa	11	3	32	4
MRPS8 SGDID:S000004767, Chr XIII from 572248-572715, Genome Release 64-2-1, Verified ORF, "Mitochondrial ribosomal protein of the small subunit"	YMR158W	17 kDa	17	19	23	16
RSM22 SGDID:S000001638, Chr XI from 161342-159456, Genome Release 64-2-1, reverse complement, Verified ORF, "Mitochondrial ribosomal protein of the small subunit; also predicted to be an S-adenosylmethionine-dependent RNA methyltransferase"	YKL155C	72 kDa	5	12	39	17
PAF1 SGDID:S000000483, Chr II from 761257-762594, Genome Release 64-2-1, Verified ORF, "Component of the Paf1p complex involved in transcription elongation; binds to and modulates the activity of RNA polymerases I and II; required for expression of a subset of genes, including cell cycle-regulated genes; involved in SER3 repression by helping to maintain SRG1 transcription-dependent nucleosome oc…	YBR279W	52 kDa	13	19	39	29
TRS130 SGDID:S000004831, Chr XIII from 706887-703579, Genome Release 64-2-1, reverse complement, Verified ORF, "Component of transport protein particle (TRAPP) complex II; TRAPPII is a multimeric guanine nucleotide-exchange factor for the GTPase Ypt1p, regulating intra-Golgi and endosome-Golgi traffic"	YMR218C	128 kDa	2	0	10	6
MUK1 SGDID:S000005991, Chr XVI from 420948-422786, Genome Release 64-2-1, Verified ORF, "Guanine nucleotide exchange factor (GEF); involved in vesicle-mediated vacuolar transport, including Golgi-endosome trafficking and sorting through the multivesicular body (MVB); specifically stimulates the intrinsic guanine nucleotide exchange activity of Rab family members (Vps21p/Ypt52p/Ypt53p); partially …	YPL070W	70 kDa	12	9	27	13
DUS3 SGDID:S000004393, Chr XII from 924448-922442, Genome Release 64-2-1, reverse complement, Verified ORF, "Dihydrouridine synthase; member of a widespread family of conserved proteins including Smm1p, Dus1p, and Dus4p; contains a consensus oleate response element (ORE) in its promoter region; forms nuclear foci upon DNA replication stress"	YLR401C	77 kDa	11	24	13	16
GCD14 SGDID:S000003661, Chr X from 186679-185528, Genome Release 64-2-1, reverse complement, Verified ORF, "Subunit of tRNA (1-methyladenosine) methyltransferase; required, along with Gcd10p, for the modification of the adenine at position 58 in tRNAs, especially tRNAi-Met; first identified as a negative regulator of GCN4 expression"	YJL125C	44 kDa	18	12	23	0
YPL150W SGDID:S000006071, Chr XVI from 268188-270893, Genome Release 64-2-1, Uncharacterized ORF, "Protein kinase of unknown cellular role; binds phosphatidylinositols and cardiolipin in a large-scale study"	YPL150W	101 kDa	0	0	12	0
URA7 SGDID:S000000135, Chr II from 145728-143989, Genome Release 64-2-1, reverse complement, Verified ORF, "Major CTP synthase isozyme (see also URA8); catalyzes the ATP-dependent transfer of the amide nitrogen from glutamine to UTP, forming CTP, the final step in de novo biosynthesis of pyrimidines; involved in phospholipid biosynthesis; capable of forming cytoplasmic filaments termed cytoophidi…	YBL039C	65 kDa	10	15	18	13
RIX7 SGDID:S000003957, Chr XII from 73146-70633, Genome Release 64-2-1, reverse complement, Verified ORF, "Putative ATPase of the AAA family; required for export of pre-ribosomal large subunits from the nucleus; distributed between the nucleolus, nucleoplasm, and nuclear periphery depending on growth conditions"	YLL034C	93 kDa	14	9	22	18
LYS20 SGDID:S000002341, Chr IV from 133437-134723, Genome Release 64-2-1, Verified ORF, "Homocitrate synthase isozyme; catalyzes the condensation of acetyl-CoA and alpha-ketoglutarate to form homocitrate, which is the first step in the lysine biosynthesis pathway; LYS20 has a paralog, LYS21, that arose from the whole genome duplication"	YDL182W	47 kDa	8	15	25	10
ERG13 SGDID:S000004595, Chr XIII from 20535-19060, Genome Release 64-2-1, reverse complement, Verified ORF, "3-hydroxy-3-methylglutaryl-CoA (HMG-CoA) synthase; catalyzes the formation of HMG-CoA from acetyl-CoA and acetoacetyl-CoA; involved in the second step in mevalonate biosynthesis"	YML126C	55 kDa	8	15	17	4
ILV3 SGDID:S000003777, Chr X from 466208-464451, Genome Release 64-2-1, reverse complement, Verified ORF, "Dihydroxyacid dehydratase; catalyzes third step in the common pathway leading to biosynthesis of branched-chain amino acids"	YJR016C	63 kDa	5	14	23	9
NOP9 SGDID:S000003547, Chr X from 419562-417562, Genome Release 64-2-1, reverse complement, Verified ORF, "Essential subunit of U3-containing 90S preribosome; involved in production of 18S rRNA and assembly of small ribosomal subunit; also part of pre-40S ribosome and required for its export into cytoplasm; binds RNA and contains pumilio domain"	YJL010C	78 kDa	4	3	32	7
MCX1 SGDID:S000000431, Chr II from 675134-673572, Genome Release 64-2-1, reverse complement, Verified ORF, "Mitochondrial matrix protein; putative ATP-binding chaperone with non-proteolytic function; similar to bacterial ClpX proteins"	YBR227C	58 kDa	8	11	26	2
NHP2 SGDID:S000002367, Chr IV from 87512-87982, Genome Release 64-2-1, Verified ORF, "Protein related to mammalian high mobility group (HMG) proteins; nuclear protein; essential for function of H/ACA-type snoRNPs, which are involved in 18S rRNA processing"	YDL208W	17 kDa	8	15	15	12
NPL6 SGDID:S000004697, Chr XIII from 451365-450058, Genome Release 64-2-1, reverse complement, Verified ORF, "Component of the RSC chromatin remodeling complex; interacts with Rsc3p, Rsc30p, Ldb7p, and Htl1p to form a module important for a broad range of RSC functions; involved in nuclear protein import and maintenance of proper telomere length"	YMR091C	50 kDa	16	8	29	24
SRV2 SGDID:S000005082, Chr XIV from 366741-368321, Genome Release 64-2-1, Verified ORF, "CAP (cyclase-associated protein); N-terminus binds adenylate cyclase and facilitates activation by RAS; N-terminus forms novel hexameric star-shaped shuriken structures that directly catalyze cofilin-mediated severing of actin filaments; C-terminus, in physically and genetically separate activity, binds and r…	YNL138W	58 kDa	13	42	9	12
CHS3 SGDID:S000000227, Chr II from 287925-284428, Genome Release 64-2-1, reverse complement, Verified ORF, "Chitin synthase III; catalyzes the transfer of N-acetylglucosamine (GlcNAc) to chitin; required for synthesis of the majority of cell wall chitin, the chitin ring during bud emergence, and spore wall chitosan; contains overlapping di-leucine and di-acidic signals that mediate, respectively,…	YBR023C	132 kDa	0	0	6	9
TCO89 SGDID:S000006101, Chr XVI from 205248-207647, Genome Release 64-2-1, Verified ORF, "Subunit of TORC1 (Tor1p or Tor2p-Kog1p-Lst8p-Tco89p); regulates global H3K56ac; TORC1 complex regulates growth in response to nutrient availability; cooperates with Ssd1p in the maintenance of cellular integrity; deletion strains are hypersensitive to rapamycin"	YPL180W	89 kDa	11	4	18	11
LCB5 SGDID:S000004250, Chr XII from 665844-667907, Genome Release 64-2-1, Verified ORF, "Minor sphingoid long-chain base kinase; possibly involved in synthesis of long-chain base phosphates, which function as signaling molecules; LCB5 has a paralog, LCB4, that arose from the whole genome duplication"	YLR260W	78 kDa	5	2	27	16
SSF1 SGDID:S000001108, Chr VIII from 229335-230696, Genome Release 64-2-1, Verified ORF, "Constituent of 66S pre-ribosomal particles; required for ribosomal large subunit maturation; functionally redundant with Ssf2p; member of the Brix family; SSF1 has a paralog, SSF2, that arose from the whole genome duplication"	YHR066W	52 kDa	11	3	31	9
RML2 SGDID:S000000776, Chr V from 60851-59670, Genome Release 64-2-1, reverse complement, Verified ORF, "Mitochondrial ribosomal protein of the large subunit (L2); has similarity to E. coli L2 ribosomal protein; mutant allele (fat21) causes inability to utilize oleate, and induce oleic acid oxidation; may interfere with activity of the Adr1p transcription factor"	YEL050C	44 kDa	20	8	25	0
CKB1 SGDID:S000002987, Chr VII from 458156-458992, Genome Release 64-2-1, Verified ORF, "Beta regulatory subunit of casein kinase 2 (CK2); a Ser/Thr protein kinase with roles in cell growth and proliferation; CK2, comprised of CKA1, CKA2, CKB1 and CKB2, has many substrates including transcription factors and all RNA polymerases"	YGL019W	32 kDa	13	26	27	7
SRP14 SGDID:S000002250, Chr IV from 292781-293221, Genome Release 64-2-1, Verified ORF, "Signal recognition particle (SRP) subunit; interacts with the RNA component of SRP to form the Alu domain, which is the region of SRP responsible for arrest of nascent chain elongation during membrane targeting; homolog of mammalian SRP14"	YDL092W	16 kDa	13	6	33	22
MRP13 SGDID:S000003316, Chr VII from 648142-647123, Genome Release 64-2-1, reverse complement, Verified ORF, "Mitochondrial ribosomal protein of the small subunit"	YGR084C	39 kDa	21	9	24	23
IDH1 SGDID:S000004982, Chr XIV from 559002-557920, Genome Release 64-2-1, reverse complement, Verified ORF, "Subunit of mitochondrial NAD(+)-dependent isocitrate dehydrogenase; complex catalyzes the oxidation of isocitrate to alpha-ketoglutarate in the TCA cycle"	YNL037C	39 kDa	15	17	37	9
SEF1 SGDID:S000000162, Chr II from 100115-96669, Genome Release 64-2-1, reverse complement, Verified ORF, "Putative transcription factor; has homolog in Kluyveromyces lactis"	YBL066C	128 kDa	6	5	21	2
HIR2 SGDID:S000005564, Chr XV from 405388-402761, Genome Release 64-2-1, reverse complement, Verified ORF, "Subunit of HIR nucleosome assembly complex; involved in regulation of histone gene transcription; recruits Swi-Snf complexes to histone gene promoters; promotes heterochromatic gene silencing with Asf1p; relocalizes to the cytosol in response to hypoxia"	YOR038C	98 kDa	15	11	4	23
PEP1 SGDID:S000000113, Chr II from 191583-186844, Genome Release 64-2-1, reverse complement, Verified ORF, "Type I transmembrane sorting receptor for multiple vacuolar hydrolases; cycles between the late-Golgi and prevacuolar endosome-like compartments"	YBL017C	178 kDa	6	4	42	17
MYO4 SGDID:S000000027, Chr I from 92270-87855, Genome Release 64-2-1, reverse complement, Verified ORF, "Type V myosin motor involved in actin-based transport of cargos; required for mRNA transport, including ASH1 mRNA, and facilitating the growth and movement of ER tubules into the growing bud along with She3p; MYO4 has a paralog, MYO2, that arose from the whole genome duplication"	YAL029C	169 kDa	7	6	18	23
ARP2 SGDID:S000002187, Chr IV from 399340-399361,399485-400638, Genome Release 64-2-1, Verified ORF, "Essential component of the Arp2/3 complex; Arp2/3 is a highly conserved actin nucleation center required for the motility and integrity of actin patches; involved in endocytosis and membrane growth and polarity; required for efficient Golgi-to-ER trafficking in COPI mutants"	YDL029W	44 kDa	10	19	26	17
RLP24 SGDID:S000003999, Chr XII from 166537-167136, Genome Release 64-2-1, Verified ORF, "Essential protein required for ribosomal large subunit biogenesis; associated with pre-60S ribosomal subunits; stimulates the ATPase activity of Afg2p, which is required for release of Rlp24p from the pre-60S particle; has similarity to Rpl24Ap and Rpl24Bp"	YLR009W	24 kDa	5	6	38	8
SLM2 SGDID:S000004992, Chr XIV from 541881-539911, Genome Release 64-2-1, reverse complement, Verified ORF, "Phosphoinositide PI4,5P(2) binding protein, forms a complex with Slm1p; acts downstream of Mss4p in a pathway regulating actin cytoskeleton organization in response to stress; phosphorylated by the TORC2 complex; SLM2 has a paralog, SLM1, that arose from the whole genome duplication"	YNL047C	75 kDa	13	2	26	24
RCM1 SGDID:S000004967, Chr XIV from 592899-591427, Genome Release 64-2-1, reverse complement, Verified ORF, "rRNA m5C methyltransferase; methylates cytosine at position 2278 of 25S rRNA while Nop2p methylates cytosine at position 2870; contains seven beta-strand methyltransferase motif; localized to the nucleolus; interacts with Trm112p; homolog of NSUN5A, a human gene which is deleted in William…	YNL022C	56 kDa	4	0	30	19
SIR2 SGDID:S000002200, Chr IV from 378445-376757, Genome Release 64-2-1, reverse complement, Verified ORF, "Conserved NAD+ dependent histone deacetylase of the Sirtuin family; involved in regulation of lifespan; plays roles in silencing at HML, HMR, telomeres, and the rDNA locus; negatively regulates initiation of DNA replication; functions as a regulator of autophagy like mammalian homolog SIRT1…	YDL042C	63 kDa	18	5	28	10
NUP2 SGDID:S000004327, Chr XII from 797430-799592, Genome Release 64-2-1, Verified ORF, "Nucleoporin involved in nucleocytoplasmic transport; binds to either the nucleoplasmic or cytoplasmic faces of the nuclear pore complex depending on Ran-GTP levels; also has a role in chromatin organization"	YLR335W	78 kDa	18	17	0	8
PTC3 SGDID:S000000152, Chr II from 113762-115168, Genome Release 64-2-1, Verified ORF, "Type 2C protein phosphatase (PP2C); dephosphorylates Hog1p (see also Ptc2p) to limit maximal kinase activity induced by osmotic stress; dephosphorylates T169 phosphorylated Cdc28p (see also Ptc2p); role in DNA damage checkpoint inactivation; PTC3 has a paralog, PTC2, that arose from the whole genome duplicatio…	YBL056W	51 kDa	3	2	34	15
DOM34 SGDID:S000004946, Chr XIV from 627456-628616, Genome Release 64-2-1, Verified ORF, "Protein that facilitates ribosomal subunit dissociation; Dom34-Hbs1 complex and Rli1p have roles in dissociating inactive ribosomes to facilitate translation restart, particularly ribosomes stalled in 3' UTRs; required for RNA cleavage in no-go decay, but reports conflict on endonuclease activity; Pelota ort…	YNL001W	44 kDa	11	6	36	2
RSP5 SGDID:S000000927, Chr V from 410189-412618, Genome Release 64-2-1, Verified ORF, "E3 ubiquitin ligase of NEDD4 family; regulates many cellular processes including MVB sorting, heat shock response, transcription, endocytosis, ribosome stability; mutant tolerates aneuploidy; autoubiquitinates; ubiquitinates Sec23p and Sna3p; deubiquitinated by Ubp2p; activity regulated by SUMO ligase Siz1p, in…	YER125W	92 kDa	18	15	7	27
EPS1 SGDID:S000001267, Chr IX from 345692-347797, Genome Release 64-2-1, Verified ORF, "ER protein with chaperone and co-chaperone activity; involved in retention of resident ER proteins; has a role in recognizing proteins targeted for ER-associated degradation (ERAD), member of the protein disulfide isomerase family"	YIL005W	81 kDa	9	7	7	18
SAC7 SGDID:S000002797, Chr IV from 1252537-1254501, Genome Release 64-2-1, Verified ORF, "GTPase activating protein (GAP) for Rho1p; regulator of a Tor2p-mediated, Rho1p GTPase switch that controls organization of the actin cytoskeleton; negative regulator of the RHO1-PKC1-MAPK cell integrity (CWI) and membrane fluidity homeostasis signaling pathways; potential Cdc28p substrate; SAC7 has a paralo…	YDR389W	74 kDa	3	4	36	7
MRPL23 SGDID:S000005676, Chr XV from 611999-612490, Genome Release 64-2-1, Verified ORF, "Mitochondrial ribosomal protein of the large subunit; localizes to vacuole in response to H2O2"	YOR150W	18 kDa	18	13	25	11
GAL7 SGDID:S000000222, Chr II from 275527-274427, Genome Release 64-2-1, reverse complement, Verified ORF, "Galactose-1-phosphate uridyl transferase; synthesizes glucose-1-phosphate and UDP-galactose from UDP-D-glucose and alpha-D-galactose-1-phosphate in the second step of galactose catabolism"	YBR018C	42 kDa	8	25	33	16
HOC1 SGDID:S000003836, Chr X from 573981-575171, Genome Release 64-2-1, Verified ORF, "Alpha-1,6-mannosyltransferase; involved in cell wall mannan biosynthesis; subunit of a Golgi-localized complex that also contains Anp1p, Mnn9p, Mnn11p, and Mnn10p; identified as a suppressor of a cell lysis sensitive pkc1-371 allele"	YJR075W	46 kDa	15	9	21	11
PAA1 SGDID:S000002478, Chr IV from 589402-588827, Genome Release 64-2-1, reverse complement, Verified ORF, "Polyamine acetyltransferase; acetylates polyamines (e.g. putrescine, spermidine, spermine) and also aralkylamines (e.g. tryptamine, phenylethylamine); may be involved in transcription and/or DNA replication"	YDR071C	22 kDa	5	8	33	24
RRM3 SGDID:S000001073, Chr VIII from 172970-170799, Genome Release 64-2-1, reverse complement, Verified ORF, "DNA helicase involved in rDNA replication and Ty1 transposition; binds to and suppresses DNA damage at G4 motifs in vivo; relieves replication fork pauses at telomeric regions; structurally and functionally related to Pif1p"	YHR031C	82 kDa	0	24	22	0
MRPS9 SGDID:S000000350, Chr II from 535260-536096, Genome Release 64-2-1, Verified ORF, "Mitochondrial ribosomal protein of the small subunit"	YBR146W	32 kDa	16	16	24	10
ARP9 SGDID:S000004636, Chr XIII from 337788-337817,337904-339277, Genome Release 64-2-1, Verified ORF, "Component of both the SWI/SNF and RSC chromatin remodeling complexes; actin-related protein involved in transcriptional regulation"	YMR033W	53 kDa	7	4	27	24
UTP23 SGDID:S000005530, Chr XV from 333592-334356, Genome Release 64-2-1, Verified ORF, "Component of the small subunit processome; involved in 40S ribosomal subunit biogenesis; interacts with snR30 and is required for dissociation of snR30 from large pre-ribosomal particles; has homology to PINc domain protein Fcf1p, although the PINc domain of Utp23p is not required for function; essential prot…	YOR004W	29 kDa	15	9	20	21
SEC13 SGDID:S000004198, Chr XII from 559551-560444, Genome Release 64-2-1, Verified ORF, "Structural component of 3 distinct complexes; subunit of Nup84 nuclear pore sub-complex (NPC), COPII vesicle coat, and Seh1-associated (SEA) complex; COPII vesicle coat is required for ER to Golgi transport; the Nup84 subcomplex contributes to nucleocytoplasmic transport, NPC biogenesis and processes that ma…	YLR208W	33 kDa	15	13	31	29
ASN2 SGDID:S000003356, Chr VII from 739944-741662, Genome Release 64-2-1, Verified ORF, "Asparagine synthetase; catalyzes the synthesis of L-asparagine from L-aspartate in the asparagine biosynthetic pathway; ASN2 has a paralog, ASN1, that arose from the whole genome duplication"	YGR124W	65 kDa	9	10	23	16
NAT1 SGDID:S000002198, Chr IV from 381438-378874, Genome Release 64-2-1, reverse complement, Verified ORF, "Subunit of protein N-terminal acetyltransferase NatA; NatA is comprised of Nat1p, Ard1p, and Nat5p; N-terminally acetylates many proteins, which influences multiple processes such as the cell cycle, heat-shock resistance, mating, sporulation, and telomeric silencing"	YDL040C	99 kDa	4	6	8	22
YPK1 SGDID:S000001609, Chr XI from 205707-207749, Genome Release 64-2-1, Verified ORF, "Serine/threonine protein kinase; phosphorylates and downregulates flippase activator Fpk1p; inactivates Orm1p and Orm2p (inhibitors of serine:palmitoyl-coenzyme A transferase) by phosphorylation in response to compromised sphingolipid synthesis; mutations affect receptor-mediated endocytosis and sphingolipid-m…	YKL126W	76 kDa	11	11	12	6
YVH1 SGDID:S000001465, Chr IX from 405967-404873, Genome Release 64-2-1, reverse complement, Verified ORF, "Protein phosphatase; involved in vegetative growth at low temperatures, sporulation, and glycogen accumulation; mutants are defective in 60S ribosome assembly; member of the dual-specificity family of protein phosphatases"	YIR026C	41 kDa	14	17	35	21
YGR130C SGDID:S000003362, Chr VII from 753844-751394, Genome Release 64-2-1, reverse complement, Verified ORF, "Component of the eisosome with unknown function; GFP-fusion protein localizes to the cytoplasm; specifically phosphorylated in vitro by mammalian diphosphoinositol pentakisphosphate (IP7)"	YGR130C	93 kDa	9	2	17	8
YER077C SGDID:S000000879, Chr V from 316600-314534, Genome Release 64-2-1, reverse complement, Uncharacterized ORF, "Putative protein of unknown function; green fluorescent protein (GFP)-fusion protein localizes to the mitochondrion; null mutation results in a decrease in plasma membrane electron transport"	YER077C	80 kDa	7	7	31	11
DNM1 SGDID:S000003924, Chr XII from 147890-150163, Genome Release 64-2-1, Verified ORF, "Dynamin-related GTPase involved in mitochondrial organization; required for mitochondrial fission and morphology; assembles on the cytoplasmic face of mitochondrial tubules at sites at which division will occur; also participates in endocytosis and regulating peroxisome abundance"	YLL001W	85 kDa	11	22	11	25
MDH1 SGDID:S000001568, Chr XI from 279123-280127, Genome Release 64-2-1, Verified ORF, "Mitochondrial malate dehydrogenase; catalyzes interconversion of malate and oxaloacetate; involved in the tricarboxylic acid (TCA) cycle; phosphorylated"	YKL085W	36 kDa	18	15	27	27
HFD1 SGDID:S000004716, Chr XIII from 491992-490394, Genome Release 64-2-1, reverse complement, Verified ORF, "Hexadecenal dehydrogenase; involved in the conversion of sphingosine 1-phosphate breakdown product hexadecenal to hexadecenoic acid; located in the mitochondrial outer membrane and also in lipid particles; has similarity to ALDH3A2, a human fatty aldehyde dehydrogenase (FALDH) mutated in …	YMR110C	60 kDa	11	12	25	8
GYP7 SGDID:S000002393, Chr IV from 36477-34237, Genome Release 64-2-1, reverse complement, Verified ORF, "GTPase-activating protein for yeast Rab family members; members include Ypt7p (most effective), Ypt1p, Ypt31p, and Ypt32p (in vitro); involved in vesicle mediated protein trafficking"	YDL234C	87 kDa	3	3	0	4
MSN5 SGDID:S000002743, Chr IV from 1141168-1144842, Genome Release 64-2-1, Verified ORF, "Karyopherin; involved in nuclear import and export of proteins, including import of replication protein A and export of Far1p and transcription factors Swi5p, Swi6p, Msn2p, and Pho4p; required for re-export of mature tRNAs after their retrograde import from the cytoplasm; exportin-5 homolog"	YDR335W	142 kDa	15	12	11	16
VTC3 SGDID:S000005940, Chr XVI from 517018-514511, Genome Release 64-2-1, reverse complement, Verified ORF, "Subunit of vacuolar transporter chaperone (VTC) complex; involved in membrane trafficking, vacuolar polyphosphate accumulation, microautophagy and non-autophagic vacuolar fusion; VTC3 has a paralog, VTC2, that arose from the whole genome duplication"	YPL019C	97 kDa	10	4	5	17
DED81 SGDID:S000001061, Chr VIII from 143558-141894, Genome Release 64-2-1, reverse complement, Verified ORF, "Cytosolic asparaginyl-tRNA synthetase; required for protein synthesis, catalyzes the specific attachment of asparagine to its cognate tRNA"	YHR019C	62 kDa	10	12	22	9
AMS1 SGDID:S000003124, Chr VII from 210416-213667, Genome Release 64-2-1, Verified ORF, "Vacuolar alpha mannosidase; involved in free oligosaccharide (fOS) degradation; delivered to the vacuole in a novel pathway separate from the secretory pathway"	YGL156W	125 kDa	11	0	24	8
YLL007C SGDID:S000003930, Chr XII from 136299-134302, Genome Release 64-2-1, reverse complement, Uncharacterized ORF, "Putative protein of unknown function; green fluorescent protein (GFP)-fusion protein localizes to the cytoplasm; YLL007C is not an essential gene"	YLL007C	77 kDa	6	15	21	8
TOF2 SGDID:S000001718, Chr XI from 461239-458924, Genome Release 64-2-1, reverse complement, Verified ORF, "Protein required for rDNA silencing and mitotic rDNA condensation; stimulates Cdc14p phosphatase activity and biphasic release to promote rDNA repeat segregation; required for condensin recruitment to the replication fork barrier site; TOF2 has a paralog, NET1, that arose from the whole gen…	YKR010C	86 kDa	5	3	7	13
UTP18 SGDID:S000003605, Chr X from 312706-310922, Genome Release 64-2-1, reverse complement, Verified ORF, "Small-subunit processome protein involved in pre-18S rRNA maturation; part of a subunit of the 90S preribosomal particle capable of interacting directly with the 5' ETS of the 35S pre-rRNA; contains WD40 repeats"	YJL069C	66 kDa	2	0	24	14
PRP42 SGDID:S000002643, Chr IV from 933504-935138, Genome Release 64-2-1, Verified ORF, "U1 snRNP protein involved in splicing; required for U1 snRNP biogenesis; contains multiple tetriatricopeptide repeats"	YDR235W	65 kDa	10	3	15	0
LCD1 SGDID:S000002907, Chr IV from 1447830-1450073, Genome Release 64-2-1, Verified ORF, "Essential protein required for the DNA integrity checkpoint pathways; interacts physically with Mec1p; putative homolog of S. pombe Rad26 and human ATRIP; forms nuclear foci upon DNA replication stress"	YDR499W	86 kDa	8	22	16	15
ASN1 SGDID:S000006349, Chr XVI from 822620-824338, Genome Release 64-2-1, Verified ORF, "Asparagine synthetase; catalyzes the synthesis of L-asparagine from L-aspartate in the asparagine biosynthetic pathway; ASN1 has a paralog, ASN2, that arose from the whole genome duplication"	YPR145W	64 kDa	15	11	17	13
KAP95 SGDID:S000004339, Chr XII from 826413-823828, Genome Release 64-2-1, reverse complement, Verified ORF, "Karyopherin beta; forms a complex with Srp1p/Kap60p; interacts with nucleoporins to mediate nuclear import of NLS-containing cargo proteins via the nuclear pore complex; regulates PC biosynthesis; GDP-to-GTP exchange factor for Gsp1p"	YLR347C	95 kDa	22	10	19	14
SYF1 SGDID:S000002824, Chr IV from 1298432-1301011, Genome Release 64-2-1, Verified ORF, "Member of the NineTeen Complex (NTC); that contains Prp19p and stabilizes U6 snRNA in catalytic forms of the spliceosome containing U2, U5, and U6 snRNAs; null mutant has splicing defect and arrests in G2/M; relocalizes to the cytosol in response to hypoxia; homologs in human and C. elegans"	YDR416W	100 kDa	15	2	16	23
MRP1 SGDID:S000002755, Chr IV from 1169178-1170143, Genome Release 64-2-1, Verified ORF, "Mitochondrial ribosomal protein of the small subunit; MRP1 exhibits genetic interactions with PET122, encoding a COX3-specific translational activator, and with PET123, encoding a small subunit mitochondrial ribosomal protein"	YDR347W	37 kDa	16	13	22	15
NOC4 SGDID:S000006348, Chr XVI from 821423-819765, Genome Release 64-2-1, reverse complement, Verified ORF, "Nucleolar protein; forms a complex with Nop14p that mediates maturation and nuclear export of 40S ribosomal subunits; relocalizes to the cytosol in response to hypoxia"	YPR144C	64 kDa	10	0	48	5
SES1 SGDID:S000002430, Chr IV from 489508-490896, Genome Release 64-2-1, Verified ORF, "Cytosolic seryl-tRNA synthetase; class II aminoacyl-tRNA synthetase that aminoacylates tRNA(Ser), displays tRNA-dependent amino acid recognition which enhances discrimination of the serine substrate, interacts with peroxin Pex21p"	YDR023W	53 kDa	6	3	23	25
CHS1 SGDID:S000005136, Chr XIV from 276502-279897, Genome Release 64-2-1, Verified ORF, "Chitin synthase I; requires activation from zymogenic form in order to catalyze the transfer of N-acetylglucosamine (GlcNAc) to chitin; required for repairing the chitin septum during cytokinesis; transcription activated by mating factor"	YNL192W	130 kDa	3	0	4	5
KGD2 SGDID:S000002555, Chr IV from 755066-753675, Genome Release 64-2-1, reverse complement, Verified ORF, "Dihydrolipoyl transsuccinylase; component of the mitochondrial alpha-ketoglutarate dehydrogenase complex, which catalyzes the oxidative decarboxylation of alpha-ketoglutarate to succinyl-CoA in the TCA cycle; phosphorylated"	YDR148C	50 kDa	10	7	23	23
RSC2 SGDID:S000004349, Chr XII from 841331-844000, Genome Release 64-2-1, Verified ORF, "Component of the RSC chromatin remodeling complex; required for expression of mid-late sporulation-specific genes; involved in telomere maintenance; RSC2 has a paralog, RSC1, that arose from the whole genome duplication"	YLR357W	102 kDa	16	7	22	18
WTM1 SGDID:S000005756, Chr XV from 770800-772113, Genome Release 64-2-1, Verified ORF, "Transcriptional modulator; involved in regulation of meiosis, silencing, and expression of RNR genes; required for nuclear localization of the ribonucleotide reductase small subunit Rnr2p and Rnr4p; contains WD repeats"	YOR230W	48 kDa	14	15	19	13
RQC1 SGDID:S000002741, Chr IV from 1135431-1133260, Genome Release 64-2-1, reverse complement, Verified ORF, "Component of the ribosome quality control complex (RQC); RQC (Rqc1p-Rkr1p-Tae2p-Cdc48p-Npl4p-Ufd1p) is a ribosome-bound complex required for the degradation of polypeptides arising from stalled translation; required along with Rkr1p for recruitment of the Cdc48p-Npl4p-Ufd1p AAA ATPase com…	YDR333C	83 kDa	0	3	34	22
CIN8 SGDID:S000000787, Chr V from 39537-36535, Genome Release 64-2-1, reverse complement, Verified ORF, "Kinesin motor protein; involved in mitotic spindle assembly and chromosome segregation"	YEL061C	113 kDa	19	7	30	0
SNP1 SGDID:S000001323, Chr IX from 245559-244657, Genome Release 64-2-1, reverse complement, Verified ORF, "Component of U1 snRNP required for mRNA splicing via spliceosome; substrate of the arginine methyltransferase Hmt1p; may interact with poly(A) polymerase to regulate polyadenylation; homolog of human U1 70K protein; protein abundance increases in response to DNA replication stress"	YIL061C	34 kDa	13	5	26	20
RVS167 SGDID:S000002796, Chr IV from 1250186-1251634, Genome Release 64-2-1, Verified ORF, "Actin-associated protein with roles in endocytosis and exocytosis; interacts with Rvs161p to regulate actin cytoskeleton, endocytosis, and viability following starvation or osmotic stress; recruited to bud tips by Gyl1p and Gyp5p during polarized growth; homolog of mammalian amphiphysin"	YDR388W	53 kDa	6	5	21	22
SIN3 SGDID:S000005364, Chr XV from 316938-321548, Genome Release 64-2-1, Verified ORF, "Component of both the Rpd3S and Rpd3L histone deacetylase complexes; involved in transcriptional repression and activation of diverse processes, including mating-type switching and meiosis; involved in the maintenance of chromosomal integrity"	YOL004W	175 kDa	11	11	24	13
RRP15 SGDID:S000006347, Chr XVI from 818323-819075, Genome Release 64-2-1, Verified ORF, "Nucleolar protein; constituent of pre-60S ribosomal particles; required for proper processing of the 27S pre-rRNA at the A3 and B1 sites to yield mature 5.8S and 25S rRNAs"	YPR143W	28 kDa	10	10	13	13
ARP7 SGDID:S000006238, Chr XVI from 639525-640958, Genome Release 64-2-1, Verified ORF, "Component of both the SWI/SNF and RSC chromatin remodeling complexes; actin-related protein involved in transcriptional regulation"	YPR034W	54 kDa	11	6	34	19
SKI8 SGDID:S000003181, Chr VII from 91247-90054, Genome Release 64-2-1, reverse complement, Verified ORF, "Ski complex component and WD-repeat protein; mediates 3'-5' RNA degradation by the cytoplasmic exosome; also required for meiotic double-strand break recombination; null mutants have superkiller phenotype"	YGL213C	44 kDa	6	9	26	4
FAA3 SGDID:S000001271, Chr IX from 339344-341428, Genome Release 64-2-1, Verified ORF, "Long chain fatty acyl-CoA synthetase; activates imported fatty acids; green fluorescent protein (GFP)-fusion protein localizes to the cell periphery"	YIL009W	78 kDa	5	4	18	9
SWA2 SGDID:S000002728, Chr IV from 1108101-1106095, Genome Release 64-2-1, reverse complement, Verified ORF, "Auxilin-like protein involved in vesicular transport; clathrin-binding protein required for uncoating of clathrin-coated vesicles"	YDR320C	75 kDa	0	0	47	0
PKH2 SGDID:S000005460, Chr XV from 129237-132482, Genome Release 64-2-1, Verified ORF, "Serine/threonine protein kinase; involved in sphingolipid-mediated signaling pathway that controls endocytosis; activates Ypk1p and Ykr2p, components of signaling cascade required for maintenance of cell wall integrity; redundant with Pkh1p; PKH2 has a paralog, PKH1, that arose from the whole genome duplicatio…	YOL100W	122 kDa	5	0	25	3
PGM2 SGDID:S000004711, Chr XIII from 477606-475897, Genome Release 64-2-1, reverse complement, Verified ORF, "Phosphoglucomutase; catalyzes the conversion from glucose-1-phosphate to glucose-6-phosphate, which is a key step in hexose metabolism; functions as the acceptor for a Glc-phosphotransferase; protein abundance increases in response to DNA replication stress; PGM2 has a paralog, PGM1, that…	YMR105C	63 kDa	13	17	27	12
HOM2 SGDID:S000002565, Chr IV from 770357-771454, Genome Release 64-2-1, Verified ORF, "Aspartic beta semi-aldehyde dehydrogenase; catalyzes the second step in the common pathway for methionine and threonine biosynthesis; expression regulated by Gcn4p and the general control of amino acid synthesis"	YDR158W	40 kDa	10	17	22	12
YKL075C SGDID:S000001558, Chr XI from 294308-292956, Genome Release 64-2-1, reverse complement, Uncharacterized ORF, "Putative protein of unknown function; green fluorescent protein (GFP)-fusion protein localizes to the cytoplasm; proposed to be involved in resistance to streptozotocin and camptothecin"	YKL075C	52 kDa	11	12	20	5
HEL2 SGDID:S000002674, Chr IV from 1002023-1000104, Genome Release 64-2-1, reverse complement, Verified ORF, "RING finger ubiquitin ligase (E3); involved in ubiquitylation and degradation of excess histones; interacts with Ubc4p and Rad53p; null mutant sensitive to hydroxyurea (HU); green fluorescent protein (GFP)-fusion protein localizes to the cytoplasm; computational analysis suggests a role a…	YDR266C	73 kDa	3	2	27	11
ALB1 SGDID:S000003658, Chr X from 189716-190243, Genome Release 64-2-1, Verified ORF, "Shuttling pre-60S factor; involved in the biogenesis of ribosomal large subunit; interacts directly with Arx1p; responsible for Tif6p recycling defects in absence of Rei1p"	YJL122W	19 kDa	12	8	33	7
PRP40 SGDID:S000001495, Chr XI from 418310-420061, Genome Release 64-2-1, Verified ORF, "U1 snRNP protein involved in splicing; interacts with the branchpoint-binding protein during the formation of the second commitment complex"	YKL012W	69 kDa	9	8	20	22
CDC33 SGDID:S000005499, Chr XV from 61024-60383, Genome Release 64-2-1, reverse complement, Verified ORF, "mRNA cap binding protein and translation initiation factor eIF4E; the eIF4E-cap complex is responsible for mediating cap-dependent mRNA translation via interactions with translation initiation factor eIF4G (Tif4631p or Tif4632p); protein abundance increases in response to DNA replication str…	YOL139C	24 kDa	5	5	16	16
SEC10 SGDID:S000004156, Chr XII from 498044-495429, Genome Release 64-2-1, reverse complement, Verified ORF, "Essential 100kDa subunit of the exocyst complex; the exocyst mediates polarized targeting and tethering of post-Golgi secretory vesicles to active sites of exocytosis at the plasma membrane prior to SNARE-mediated fusion"	YLR166C	100 kDa	9	13	3	8
BGL2 SGDID:S000003514, Chr VII from 1058724-1057783, Genome Release 64-2-1, reverse complement, Verified ORF, "Endo-beta-1,3-glucanase; major protein of the cell wall, involved in cell wall maintenance; involved in incorporation of newly synthesized mannoprotein molecules into the cell wall"	YGR282C	34 kDa	12	10	21	12
YOR296W SGDID:S000005822, Chr XV from 870202-874071, Genome Release 64-2-1, Uncharacterized ORF, "Putative protein of unknown function; green fluorescent protein (GFP)-fusion protein localizes to the cytoplasm; expressed during copper starvation; YOR296W is not an essential gene"	YOR296W	147 kDa	8	3	27	6
RPT2 SGDID:S000002165, Chr IV from 438047-439360, Genome Release 64-2-1, Verified ORF, "ATPase of the 19S regulatory particle of the 26S proteasome; one of six ATPases of the regulatory particle; involved in the degradation of ubiquitinated substrates; required for normal peptide hydrolysis by the core 20S particle; N-myristoylation of Rpt2p at Gly2 is involved in regulating the proper intracellu…	YDL007W	49 kDa	6	8	26	18
HEH2 SGDID:S000002866, Chr IV from 1382046-1380055, Genome Release 64-2-1, reverse complement, Verified ORF, "Inner nuclear membrane (INM) protein; contains helix-extension-helix (HEH) motif, nuclear localization signal sequence; targeting to the INM requires the Srp1p-Kap95p karyopherins and the Ran cycle; HEH2 has a paralog, SRC1, that arose from the whole genome duplication"	YDR458C	76 kDa	5	5	9	12
NOB1 SGDID:S000005582, Chr XV from 431626-430247, Genome Release 64-2-1, reverse complement, Verified ORF, "Protein involved in proteasomal and 40S ribosomal subunit biogenesis; required for cleavage of the 20S pre-rRNA to generate the mature 18S rRNA; cleavage is activated by Fun12p, a GTPase and translation initiation factor; relocalizes from nucleus to nucleolus upon DNA replication stress"	YOR056C	52 kDa	13	6	23	0
ADE5,7 SGDID:S000003203, Chr VII from 56482-58890, Genome Release 64-2-1, Verified ORF, "Enzyme of the 'de novo' purine nucleotide biosynthetic pathway; contains aminoimidazole ribotide synthetase and glycinamide ribotide synthetase activities"	YGL234W	86 kDa	11	11	18	28
ISW2 SGDID:S000005831, Chr XV from 884514-887876, Genome Release 64-2-1, Verified ORF, "ATP-dependent DNA translocase involved in chromatin remodeling; ATPase component that, with Itc1p, forms a complex required for repression of a-specific genes, INO1, and early meiotic genes during mitotic growth; the Isw2 complex exhibits basal levels of chromatin binding throughout the genome as well as targe…	YOR304W	130 kDa	0	0	3	9
RTT106 SGDID:S000005150, Chr XIV from 258155-256788, Genome Release 64-2-1, reverse complement, Verified ORF, "Histone chaperone; involved in regulation of chromatin structure in both transcribed and silenced chromosomal regions; affects transcriptional elongation; has a role in regulation of Ty1 transposition; interacts physically and functionally with Chromatin Assembly Factor-1 (CAF-1)"	YNL206C	52 kDa	12	5	28	15
TPS2 SGDID:S000002481, Chr IV from 593893-596583, Genome Release 64-2-1, Verified ORF, "Phosphatase subunit of the trehalose-6-P synthase/phosphatase complex; involved in synthesis of the storage carbohydrate trehalose; expression is induced by stress conditions and repressed by the Ras-cAMP pathway; protein abundance increases in response to DNA replication stress"	YDR074W	103 kDa	17	11	2	14
SCC2 SGDID:S000002588, Chr IV from 821295-825776, Genome Release 64-2-1, Verified ORF, "Subunit of cohesin loading factor (Scc2p-Scc4p); a complex required for loading of cohesin complexes onto chromosomes; involved in establishing sister chromatid cohesion during DSB repair via histone H2AX; evolutionarily-conserved adherin; relocalizes to the cytosol in response to hypoxia"	YDR180W	171 kDa	7	7	19	19
ACH1 SGDID:S000000111, Chr II from 194122-195702, Genome Release 64-2-1, Verified ORF, "Protein with CoA transferase activity; particularly for CoASH transfer from succinyl-CoA to acetate; has minor acetyl-CoA-hydrolase activity; phosphorylated; required for acetate utilization and for diploid pseudohyphal growth"	YBL015W	59 kDa	10	6	23	0
RPO41 SGDID:S000001858, Chr VI from 58782-62837, Genome Release 64-2-1, Verified ORF, "Mitochondrial RNA polymerase; single subunit enzyme similar to those of T3 and T7 bacteriophages; requires a specificity subunit encoded by MTF1 for promoter recognition; Mtf1p interacts with and stabilizes the Rpo41p-promoter complex, enhancing DNA bending and melting to facilitate pre-initiation open complex …	YFL036W	153 kDa	5	3	19	13
GAT1 SGDID:S000001873, Chr VI from 95966-97498, Genome Release 64-2-1, Verified ORF, "Transcriptional activator of nitrogen catabolite repression genes; contains a GATA-1-type zinc finger DNA-binding motif; activity and localization regulated by nitrogen limitation and Ure2p; different translational starts produce two major and two minor isoforms that are differentially regulated and localized"	YFL021W	56 kDa	5	6	27	21
RRP14 SGDID:S000001565, Chr XI from 282329-281025, Genome Release 64-2-1, reverse complement, Verified ORF, "Essential protein, constituent of 66S pre-ribosomal particles; interacts with proteins involved in ribosomal biogenesis and cell polarity; member of the SURF-6 family"	YKL082C	50 kDa	10	4	21	9
RPN9 SGDID:S000002835, Chr IV from 1322205-1323386, Genome Release 64-2-1, Verified ORF, "Non-ATPase regulatory subunit of the 26S proteasome; similar to putative proteasomal subunits in other species; null mutant is temperature sensitive and exhibits cell cycle and proteasome assembly defects; protein abundance increases in response to DNA replication stress; relocalizes to the cytosol in respon…	YDR427W	46 kDa	8	13	24	2
MNP1 SGDID:S000003036, Chr VII from 375087-375671, Genome Release 64-2-1, Verified ORF, "Protein associated with the mitochondrial nucleoid; putative mitochondrial ribosomal protein with similarity to E. coli L7/L12 ribosomal protein; required for normal respiratory growth"	YGL068W	21 kDa	18	18	11	10
SWI1 SGDID:S000005937, Chr XVI from 521014-524958, Genome Release 64-2-1, Verified ORF, "Subunit of the SWI/SNF chromatin remodeling complex; regulates transcription by remodeling chromatin; required for transcription of many genes, including ADH1, ADH2, GAL1, HO, INO1 and SUC2; can form the prion [SWI+]; human homolog ARID1A is a candidate tumor suppressor gene in breast cancer"	YPL016W	148 kDa	8	4	26	23
MYO3 SGDID:S000001612, Chr XI from 200167-196349, Genome Release 64-2-1, reverse complement, Verified ORF, "One of two type I myosins; localizes to actin cortical patches; deletion of MYO3 has little effect on growth, but myo3 myo5 double deletion causes severe defects in growth and actin cytoskeleton organization; MYO3 has a paralog, MYO5, that arose from the whole genome duplication"	YKL129C	142 kDa	2	0	2	9
STE2 SGDID:S000001868, Chr VI from 82580-83875, Genome Release 64-2-1, Verified ORF, "Receptor for alpha-factor pheromone; seven transmembrane-domain GPCR that interacts with both pheromone and a heterotrimeric G protein to initiate the signaling response that leads to mating between haploid a and alpha cells"	YFL026W	48 kDa	20	10	13	12
MRP4 SGDID:S000000996, Chr VIII from 99219-100403, Genome Release 64-2-1, Verified ORF, "Mitochondrial ribosomal protein of the small subunit"	YHL004W	44 kDa	15	16	32	13
LAT1 SGDID:S000005015, Chr XIV from 491523-492971, Genome Release 64-2-1, Verified ORF, "Dihydrolipoamide acetyltransferase component (E2) of the PDC; the pyruvate dehydrogenase complex (PDC) catalyzes the oxidative decarboxylation of pyruvate to acetyl-CoA"	YNL071W	52 kDa	18	18	17	11
UBA1 SGDID:S000001693, Chr XI from 39163-42237, Genome Release 64-2-1, Verified ORF, "Ubiquitin activating enzyme (E1); involved in ubiquitin-mediated protein degradation and essential for viability; protein abundance increases in response to DNA replication stress"	YKL210W	114 kDa	13	10	19	7
LOC1 SGDID:S000001897, Chr VI from 149110-149724, Genome Release 64-2-1, Verified ORF, "Nuclear protein involved in asymmetric localization of ASH1 mRNA; binds double-stranded RNA in vitro; constituent of 66S pre-ribosomal particles; required at post-transcriptional step for efficient retrotransposition; absence results in decreased Ty1 Gag:GFP protein levels; relocalizes from nucleus to cytoplas…	YFR001W	24 kDa	15	5	17	8
PRM5 SGDID:S000001379, Chr IX from 141569-140613, Genome Release 64-2-1, reverse complement, Verified ORF, "Pheromone-regulated protein, predicted to have 1 transmembrane segment; induced during cell integrity signaling; PRM5 has a paralog, YNL058C, that arose from the whole genome duplication"	YIL117C	35 kDa	0	7	10	20
EBS1 SGDID:S000002614, Chr IV from 862054-864708, Genome Release 64-2-1, Verified ORF, "Protein involved in translation inhibition and nonsense-mediated decay; interacts with cap binding protein Cdc33p and with Nam7p; localizes to P-bodies upon glucose starvation; mRNA abundance regulated by mRNA decay factors; EBS1 has a paralog, EST1, that arose from the whole genome duplication"	YDR206W	100 kDa	6	17	10	11
DIS3 SGDID:S000005381, Chr XV from 285426-282421, Genome Release 64-2-1, reverse complement, Verified ORF, "Exosome core complex catalytic subunit; has both endonuclease and 3'-5' exonuclease activity; involved in 3'-5' RNA processing and degradation in both the nucleus and the cytoplasm; role in degradation of tRNAs; has similarity to E. coli RNase R and to human DIS3; mutations in Dis3p corresp…	YOL021C	114 kDa	7	3	17	11
NUP57 SGDID:S000003351, Chr VII from 729671-728046, Genome Release 64-2-1, reverse complement, Verified ORF, "FG-nucleoporin component of central core of the nuclear pore complex; contributes directly to nucleocytoplasmic transport and maintenance of the nuclear pore complex (NPC) permeability barrier; found in stable complex with Nic96p and two other FG-nucleoproteins (Nsp1p and Nup49p)"	YGR119C	57 kDa	16	15	17	7
SAC6 SGDID:S000002536, Chr IV from 715247-713340,715379-715359, Genome Release 64-2-1, reverse complement, Verified ORF, "Fimbrin, actin-bundling protein; cooperates with Scp1p (calponin/transgelin) in the organization and maintenance of the actin cytoskeleton; relocalizes from plasma membrane to cytoplasm upon DNA replication stress"	YDR129C	72 kDa	8	8	14	13
NOP8 SGDID:S000005504, Chr XV from 53098-54552, Genome Release 64-2-1, Verified ORF, "Nucleolar protein required for 60S ribosomal subunit biogenesis"	YOL144W	57 kDa	9	5	37	8
MRD1 SGDID:S000006316, Chr XVI from 751919-749256, Genome Release 64-2-1, reverse complement, Verified ORF, "Essential conserved small ribosomal subunit (40s) synthesis factor; component of the 90S preribosome; required for production of 18S rRNA and small ribosomal subunit; contains five consensus RNA-binding domains and binds to the pre-rRNA at two sites within the 18S region"	YPR112C	101 kDa	9	0	19	11
EDE1 SGDID:S000000143, Chr II from 132040-127895, Genome Release 64-2-1, reverse complement, Verified ORF, "Scaffold protein involved in the formation of early endocytic sites; putative regulator of cytokinesis; homo-oligomerization is required for localization to and organization of endocytic sites; has a network of interactions with other endocytic proteins; binds membranes in a ubiquitin-depen…	YBL047C	151 kDa	17	17	23	31
ZUO1 SGDID:S000003517, Chr VII from 1063153-1061852, Genome Release 64-2-1, reverse complement, Verified ORF, "Ribosome-associated chaperone; zuotin functions in ribosome biogenesis and, in partnership with Ssz1p and SSb1/2, as a chaperone for nascent polypeptide chains; contains a DnaJ domain and functions as a J-protein partner for Ssb1p and Ssb2p"	YGR285C	49 kDa	11	8	26	18
YJR084W SGDID:S000003844, Chr X from 583733-585004, Genome Release 64-2-1, Verified ORF, "Protein that forms a complex with Thp3p; may have a role in transcription elongation and/or mRNA splicing; identified as a COP9 signalosome component but phenotype and interactions suggest it may not be involved with the signalosome"	YJR084W	49 kDa	2	0	17	0
ECM31 SGDID:S000000380, Chr II from 583720-584658, Genome Release 64-2-1, Verified ORF, "Ketopantoate hydroxymethyltransferase; required for pantothenic acid biosynthesis, converts 2-oxoisovalerate into 2-dehydropantoate"	YBR176W	34 kDa	17	9	18	6
TIF6 SGDID:S000006220, Chr XVI from 593069-592332, Genome Release 64-2-1, reverse complement, Verified ORF, "Constituent of 66S pre-ribosomal particles; has similarity to human translation initiation factor 6 (eIF6); may be involved in the biogenesis and or stability of 60S ribosomal subunits"	YPR016C	26 kDa	7	4	45	10
IRR1 SGDID:S000001288, Chr IX from 307929-304477, Genome Release 64-2-1, reverse complement, Verified ORF, "Subunit of the cohesin complex; which is required for sister chromatid cohesion during mitosis and meiosis and interacts with centromeres and chromosome arms; relocalizes to the cytosol in response to hypoxia; essential for viability"	YIL026C	133 kDa	3	12	26	11
MTG1 SGDID:S000004703, Chr XIII from 460527-459424, Genome Release 64-2-1, reverse complement, Verified ORF, "Putative GTPase peripheral to the mitochondrial inner membrane; essential for respiratory competence, likely functions in assembly of the large ribosomal subunit, has homologs in plants and animals"	YMR097C	42 kDa	8	8	23	3
HOM6 SGDID:S000003900, Chr X from 690524-689445, Genome Release 64-2-1, reverse complement, Verified ORF, "Homoserine dehydrogenase (L-homoserine:NADP oxidoreductase); dimeric enzyme that catalyzes the third step in the common pathway for methionine and threonine biosynthesis; enzyme has nucleotide-binding, dimerization and catalytic regions"	YJR139C	39 kDa	16	12	21	16
SSF2 SGDID:S000002720, Chr IV from 1087581-1088942, Genome Release 64-2-1, Verified ORF, "Protein required for ribosomal large subunit maturation; functionally redundant with Ssf1p; member of the Brix family; SSF2 has a paralog, SSF1, that arose from the whole genome duplication"	YDR312W	52 kDa	0	0	20	9
SPP41 SGDID:S000002872, Chr IV from 1388872-1393179, Genome Release 64-2-1, Verified ORF, "Protein of unknown function; involved in negative regulation of expression of spliceosome components PRP4 and PRP3; relocalizes to the cytosol in response to hypoxia"	YDR464W	162 kDa	0	2	5	7
MDJ1 SGDID:S000001878, Chr VI from 106236-104701, Genome Release 64-2-1, reverse complement, Verified ORF, "Co-chaperone that stimulates HSP70 protein Ssc1p ATPase activity; involved in protein folding/refolding in the mitochodrial matrix; required for proteolysis of misfolded proteins; member of the HSP40 (DnaJ) family of chaperones"	YFL016C	56 kDa	2	2	21	10
CCM1 SGDID:S000003382, Chr VII from 793053-790459, Genome Release 64-2-1, reverse complement, Verified ORF, "Mitochondrial 15S rRNA-binding protein; required for intron removal of COB and COX1 pre-mRNAs; has separable roles in stabilizing mitochondrial 15S rRNA and in maturation of the COB and COX1 mRNAs; contains pentatricopeptide repeat (PPR) motifs; mutant is respiratory deficient and has defe…	YGR150C	101 kDa	13	7	8	14
APM4 SGDID:S000005423, Chr XV from 211995-210520, Genome Release 64-2-1, reverse complement, Verified ORF, "Cargo-binding mu subunit of AP-2; AP-2 is a heterotetrameric endocytic cargo-binding adaptor that facilitates uptake of membrane proteins during clathrin-mediated endocytosis; Apm4p is required for AP-2 function and localization, and binds cell wall stress receptor Mid2p; AP-2 is required f…	YOL062C	55 kDa	0	6	21	5
VMA8 SGDID:S000000777, Chr V from 58378-59148, Genome Release 64-2-1, Verified ORF, "Subunit D of the V1 peripheral membrane domain of V-ATPase; part of the electrogenic proton pump found throughout the endomembrane system; plays a role in the coupling of proton transport and ATP hydrolysis; the V1 peripheral membrane domain of the vacuolar H+-ATPase (V-ATPase) has eight subunits"	YEL051W	29 kDa	13	8	22	7
LSB3 SGDID:S000002968, Chr VI from 203292-201960,203433-203387, Genome Release 64-2-1, reverse complement, Verified ORF, "Protein containing a C-terminal SH3 domain; binds Las17p, which is a homolog of human Wiskott-Aldrich Syndrome protein involved in actin patch assembly and actin polymerization; protein abundance increases in response to DNA replication stress; LSB3 has a paralog, YSC84, that …	YFR024C-A	49 kDa	8	7	26	3
YER156C SGDID:S000000958, Chr V from 484341-483325, Genome Release 64-2-1, reverse complement, Uncharacterized ORF, "Putative protein of unknown function; interacts with Hsp82p and copurifies with Ipl1p; expression is copper responsive and downregulated in strains deleted for MAC1, a copper-responsive transcription factor; similarity to mammalian MYG1"	YER156C	38 kDa	0	5	5	3
ATG2 SGDID:S000005186, Chr XIV from 191324-196102, Genome Release 64-2-1, Verified ORF, "Peripheral membrane protein required for autophagic vesicle formation; also required for vesicle formation during pexophagy and the cytoplasm-to-vaucole targeting (Cvt) pathway; involved in Atg9p cycling between the phagophore assembly site and mitochondria; essential for cell cycle progression from G2/M to G…	YNL242W	178 kDa	5	0	27	7
GLY1 SGDID:S000000772, Chr V from 68792-67629, Genome Release 64-2-1, reverse complement, Verified ORF, "Threonine aldolase; catalyzes the cleavage of L-allo-threonine and L-threonine to glycine; involved in glycine biosynthesis"	YEL046C	43 kDa	7	12	10	9
APL5 SGDID:S000006116, Chr XVI from 176223-179021, Genome Release 64-2-1, Verified ORF, "Delta adaptin-like subunit of the clathrin associated protein complex; functions in transport of alkaline phosphatase to the vacuole via the alternate pathway; suppressor of loss of casein kinase 1 function; the clathrin associated protein complex is also known as AP-3"	YPL195W	107 kDa	14	2	25	10
HMG2 SGDID:S000004442, Chr XII from 1032627-1035764, Genome Release 64-2-1, Verified ORF, "HMG-CoA reductase; converts HMG-CoA to mevalonate, a rate-limiting step in sterol biosynthesis; one of two isozymes; overproduction induces assembly of peripheral ER membrane arrays and short nuclear-associated membrane stacks; forms foci at the nuclear periphery upon DNA replication stress; HMG2 has a para…	YLR450W	116 kDa	12	0	0	0
MAG2 SGDID:S000004419, Chr XII from 988428-990440, Genome Release 64-2-1, Verified ORF, "Cytoplasmic protein of unknown function; induced in response to mycotoxin patulin; ubiquitinated protein similar to the human ring finger motif protein RNF10; predicted to be involved in repair of alkylated DNA due to interaction with MAG1"	YLR427W	76 kDa	2	0	26	6
MRPS17 SGDID:S000004800, Chr XIII from 637004-636291, Genome Release 64-2-1, reverse complement, Verified ORF, "Mitochondrial ribosomal protein of the small subunit"	YMR188C	28 kDa	16	7	17	12
PAP1 SGDID:S000001710, Chr XI from 443232-444938, Genome Release 64-2-1, Verified ORF, "Poly(A) polymerase; one of three factors required for mRNA 3'-end polyadenylation, forms multiprotein complex with polyadenylation factor I (PF I), also required for mRNA nuclear export; may also polyadenylate rRNAs; required for gene looping"	YKR002W	65 kDa	14	11	11	4
DNF2 SGDID:S000002500, Chr IV from 631282-636120, Genome Release 64-2-1, Verified ORF, "Aminophospholipid translocase (flippase); type 4 P-type ATPase; involved in phospholipid translocation, contributing to endocytosis, protein transport, and cellular polarization; localizes primarily to the plasma membrane; localizes to the shmoo tip where it has a redundant role in the cellular response to mat…	YDR093W	183 kDa	0	0	0	3
MDS3 SGDID:S000003165, Chr VII from 124698-129161, Genome Release 64-2-1, Verified ORF, "Putative component of the TOR regulatory pathway; negative regulator of early meiotic gene expression; required, with Pmd1p, for growth under alkaline conditions; has an N-terminal kelch-like domain; MDS3 has a paralog, PMD1, that arose from the whole genome duplication"	YGL197W	167 kDa	0	0	23	11
YBT1 SGDID:S000003971, Chr XII from 46265-41280, Genome Release 64-2-1, reverse complement, Verified ORF, "Transporter of the ATP-binding cassette (ABC) family; involved in bile acid transport; negative regulator of vacuole fusion; regulates release of lumenal Ca2+ stores; similar to mammalian bile transporters; YBT1 has a paralog, VMR1, that arose from the whole genome duplication"	YLL048C	189 kDa	0	0	2	8
POP1 SGDID:S000005165, Chr XIV from 233695-231068, Genome Release 64-2-1, reverse complement, Verified ORF, "Subunit of both RNase MRP and nuclear RNase P; RNase MRP cleaves pre-rRNA, while nuclear RNase P cleaves tRNA precursors to generate mature 5' ends and facilitates turnover of nuclear RNAs; binds to the RPR1 RNA subunit in RNase P"	YNL221C	100 kDa	18	6	3	12
GSF2 SGDID:S000004511, Chr XIII from 178426-179637, Genome Release 64-2-1, Verified ORF, "Endoplasmic reticulum (ER) localized integral membrane protein; may promote secretion of certain hexose transporters, including Gal2p; involved in glucose-dependent repression"	YML048W	46 kDa	8	10	23	0
IDH2 SGDID:S000005662, Chr XV from 580250-581359, Genome Release 64-2-1, Verified ORF, "Subunit of mitochondrial NAD(+)-dependent isocitrate dehydrogenase; complex catalyzes the oxidation of isocitrate to alpha-ketoglutarate in the TCA cycle; phosphorylated"	YOR136W	40 kDa	10	8	22	12
LSC1 SGDID:S000005668, Chr XV from 593057-594046, Genome Release 64-2-1, Verified ORF, "Alpha subunit of succinyl-CoA ligase; succinyl-CoA ligase is a mitochondrial enzyme of the TCA cycle that catalyzes the nucleotide-dependent conversion of succinyl-CoA to succinate; phosphorylated"	YOR142W	35 kDa	10	8	15	9
GCD7 SGDID:S000004282, Chr XII from 719462-718317, Genome Release 64-2-1, reverse complement, Verified ORF, "Beta subunit of the translation initiation factor eIF2B; the guanine-nucleotide exchange factor for eIF2; activity subsequently regulated by phosphorylated eIF2; first identified as a negative regulator of GCN4 expression"	YLR291C	43 kDa	7	7	22	7
MRPL25 SGDID:S000003308, Chr VII from 637577-637104, Genome Release 64-2-1, reverse complement, Verified ORF, "Mitochondrial ribosomal protein of the large subunit; mutation confers increased replicative lifespan"	YGR076C	19 kDa	11	5	16	6
STE6 SGDID:S000001692, Chr XI from 46295-42423, Genome Release 64-2-1, reverse complement, Verified ORF, "Plasma membrane ATP-binding cassette (ABC) transporter; required for the export of a-factor, catalyzes ATP hydrolysis coupled to a-factor transport; contains 12 transmembrane domains and two ATP binding domains; expressed only in MATa cells; human homolog ABCB1 mediates multidrug resistance i…	YKL209C	145 kDa	0	0	4	8
YCR087C-A SGDID:S000007223, Chr III from 264467-264006, Genome Release 64-2-1, reverse complement, Uncharacterized ORF, "Putative protein of unknown function; green fluorescent protein (GFP)-fusion protein localizes to the nucleolus; YCR087C-A is not an essential gene"	YCR087C-A	18 kDa	15	11	14	3
UBP2 SGDID:S000005650, Chr XV from 558642-554824, Genome Release 64-2-1, reverse complement, Verified ORF, "Ubiquitin-specific protease; removes ubiquitin from ubiquitinated proteins; deubiquitinates Rsp5p and is required for MVB sorting of membrane proteins; can cleave polyubiquitin and has isopeptidase activity"	YOR124C	146 kDa	0	23	32	16
TAF6 SGDID:S000003080, Chr VII from 299728-298178, Genome Release 64-2-1, reverse complement, Verified ORF, "Subunit (60 kDa) of TFIID and SAGA complexes; involved in transcription initiation of RNA polymerase II and in chromatin modification, similar to histone H4; relocalizes to the cytosol in response to hypoxia"	YGL112C	58 kDa	11	15	26	6
NUP120 SGDID:S000001540, Chr XI from 333969-330856, Genome Release 64-2-1, reverse complement, Verified ORF, "Subunit of the Nup84p subcomplex of the nuclear pore complex (NPC); contributes to nucleocytoplasmic transport and NPC biogenesis and is involved in establishment of a normal nucleocytoplasmic concentration gradient of the GTPase Gsp1p; also plays roles in several processes that may requi…	YKL057C	120 kDa	4	2	0	0
CEF1 SGDID:S000004826, Chr XIII from 693381-695153, Genome Release 64-2-1, Verified ORF, "Essential splicing factor; associated with Prp19p and the spliceosome, contains an N-terminal c-Myb DNA binding motif necessary for cell viability but not for Prp19p association, evolutionarily conserved and homologous to S. pombe Cdc5p"	YMR213W	68 kDa	7	6	24	14
AFG2 SGDID:S000004389, Chr XII from 914892-912550, Genome Release 64-2-1, reverse complement, Verified ORF, "ATPase of the CDC48/PAS1/SEC18 (AAA) family, forms a hexameric complex; is essential for pre-60S maturation and release of several preribosome maturation factors; releases Rlp24p from purified pre-60S particles in vitro; target of the ribosomal biosynthesis inhibitor diazaborine; may be in…	YLR397C	85 kDa	3	6	25	14
IMG1 SGDID:S000000642, Chr III from 210423-209914, Genome Release 64-2-1, reverse complement, Verified ORF, "Mitochondrial ribosomal protein of the large subunit; required for respiration and for maintenance of the mitochondrial genome"	YCR046C	19 kDa	16	14	19	13
DPL1 SGDID:S000002702, Chr IV from 1052228-1050459, Genome Release 64-2-1, reverse complement, Verified ORF, "Dihydrosphingosine phosphate lyase; regulates intracellular levels of sphingolipid long-chain base phosphates (LCBPs), degrades phosphorylated long chain bases, prefers C16 dihydrosphingosine-l-phosphate as a substrate"	YDR294C	66 kDa	8	4	14	7
IBD2 SGDID:S000005108, Chr XIV from 326320-325265, Genome Release 64-2-1, reverse complement, Verified ORF, "Component of the BUB2-dependent spindle checkpoint pathway; interacts with Bfa1p and functions upstream of Bub2p and Bfa1p"	YNL164C	40 kDa	6	9	25	5
SWI3 SGDID:S000003712, Chr X from 94530-92053, Genome Release 64-2-1, reverse complement, Verified ORF, "Subunit of the SWI/SNF chromatin remodeling complex; SWI/SNF regulates transcription by remodeling chromosomes; contains SANT domain that is required for SWI/SNF assembly; is essential for displacement of histone H2A-H2B dimers during ATP-dependent remodeling; required for transcription of man…	YJL176C	93 kDa	21	6	34	10
RNQ1 SGDID:S000000533, Chr III from 70150-71367, Genome Release 64-2-1, Verified ORF, "[PIN(+)] prion; an infectious protein conformation that is generally an ordered protein aggregate"	YCL028W	43 kDa	15	14	30	5
FRE7 SGDID:S000005512, Chr XV from 40748-42610, Genome Release 64-2-1, Verified ORF, "Putative ferric reductase with similarity to Fre2p; expression induced by low copper levels"	YOL152W	71 kDa	10	4	12	3
GEA2 SGDID:S000000748, Chr V from 111421-115800, Genome Release 64-2-1, Verified ORF, "Guanine nucleotide exchange factor for ADP ribosylation factors (ARFs); involved in vesicular transport between the Golgi and ER, Golgi organization, and actin cytoskeleton organization; GEA2 has a paralog, GEA1, that arose from the whole genome duplication"	YEL022W	166 kDa	6	3	12	22
PRP39 SGDID:S000004509, Chr XIII from 181474-183363, Genome Release 64-2-1, Verified ORF, "U1 snRNP protein involved in splicing; contains multiple tetriatricopeptide repeats"	YML046W	75 kDa	8	5	24	18
DSL1 SGDID:S000005202, Chr XIV from 160373-158109, Genome Release 64-2-1, reverse complement, Verified ORF, "Peripheral membrane protein needed for Golgi-to-ER retrograde traffic; mediates Sey1p-independent homotypic ER fusion; forms a complex with Sec39p and Tip20p that interacts with ER SNAREs Sec20p and Use1p; component of the ER target site that interacts with coatomer; interacts with Cin5p; …	YNL258C	88 kDa	2	4	34	9
COR1 SGDID:S000000141, Chr II from 135516-134143, Genome Release 64-2-1, reverse complement, Verified ORF, "Core subunit of the ubiquinol-cytochrome c reductase complex; the ubiquinol-cytochrome c reductase complex (bc1 complex) is a component of the mitochondrial inner membrane electron transport chain"	YBL045C	50 kDa	12	15	17	3
MRPL8 SGDID:S000003599, Chr X from 316475-315759, Genome Release 64-2-1, reverse complement, Verified ORF, "Mitochondrial ribosomal protein of the large subunit"	YJL063C	27 kDa	16	4	14	6
CST26 SGDID:S000000246, Chr II from 321609-320416, Genome Release 64-2-1, reverse complement, Verified ORF, "Putative transferase involved in phospholipid biosynthesis; required for incorporation of stearic acid into phosphatidylinositol; affects chromosome stability when overexpressed; CST26 has a paralog, YDR018C, that arose from the whole genome duplication"	YBR042C	46 kDa	0	0	0	0
JJJ1 SGDID:S000005171, Chr XIV from 222431-220659, Genome Release 64-2-1, reverse complement, Verified ORF, "Co-chaperone that stimulates the ATPase activity of Ssa1p; required for a late step of ribosome biogenesis; associated with the cytosolic large ribosomal subunit; contains a J-domain; mutation causes defects in fluid-phase endocytosis"	YNL227C	69 kDa	3	0	26	12
ERJ5 SGDID:S000001937, Chr VI from 238255-237368, Genome Release 64-2-1, reverse complement, Verified ORF, "Type I membrane protein with a J domain; required to preserve the folding capacity of the endoplasmic reticulum; loss of the non-essential ERJ5 gene leads to a constitutively induced unfolded protein response"	YFR041C	34 kDa	12	19	13	3
FAB1 SGDID:S000001915, Chr VI from 184502-191338, Genome Release 64-2-1, Verified ORF, "1-phosphatidylinositol-3-phosphate 5-kinase; vacuolar membrane kinase that generates phosphatidylinositol (3,5)P2, which is involved in vacuolar sorting and homeostasis"	YFR019W	257 kDa	0	3	18	8
AHA1 SGDID:S000002622, Chr IV from 892875-893927, Genome Release 64-2-1, Verified ORF, "Co-chaperone that binds Hsp82p and activates its ATPase activity; plays a role in determining prion variants; similar to Hch1p; expression is regulated by stresses such as heat shock; protein abundance increases in response to DNA replication stress"	YDR214W	39 kDa	8	11	22	9
CDC25 SGDID:S000004301, Chr XII from 756993-752224, Genome Release 64-2-1, reverse complement, Verified ORF, "Membrane bound guanine nucleotide exchange factor; indirectly regulates adenylate cyclase through activation of Ras1p and Ras2p by stimulating the exchange of GDP for GTP; required for progression through G1; a membrane bound guanine nucleotide exchange factor is also known as a GEF or GD…	YLR310C	179 kDa	5	0	37	10
ARO8 SGDID:S000003170, Chr VII from 116059-117561, Genome Release 64-2-1, Verified ORF, "Aromatic aminotransferase I; expression is regulated by general control of amino acid biosynthesis"	YGL202W	56 kDa	8	11	12	12
TPI1 SGDID:S000002457, Chr IV from 556472-555726, Genome Release 64-2-1, reverse complement, Verified ORF, "Triose phosphate isomerase, abundant glycolytic enzyme; mRNA half-life is regulated by iron availability; transcription is controlled by activators Reb1p, Gcr1p, and Rap1p through binding sites in the 5' non-coding region; inhibition of Tpi1p activity by PEP (phosphoenolpyruvate) stimulates…	YDR050C	27 kDa	6	12	17	5
ORC4 SGDID:S000006366, Chr XVI from 868304-866715, Genome Release 64-2-1, reverse complement, Verified ORF, "Subunit of the origin recognition complex (ORC); ORC directs DNA replication by binding to replication origins and is also involved in transcriptional silencing; ORC4 has a paralog, RIF2, that arose from the whole genome duplication"	YPR162C	61 kDa	13	3	23	11
CSN9 SGDID:S000002586, Chr IV from 819196-818708, Genome Release 64-2-1, reverse complement, Verified ORF, "Subunit of the Cop9 signalosome; Cop9 signalosome is required for deneddylation, or removal of the ubiquitin-like protein Rub1p from Cdc53p (cullin); involved in adaptation to pheromone signaling"	YDR179C	19 kDa	0	0	31	24
MRPS16 SGDID:S000005934, Chr XVI from 529350-528985, Genome Release 64-2-1, reverse complement, Verified ORF, "Mitochondrial ribosomal protein of the small subunit"	YPL013C	14 kDa	15	14	15	14
GAL3 SGDID:S000002416, Chr IV from 463434-464996, Genome Release 64-2-1, Verified ORF, "Transcriptional regulator; involved in activation of the GAL genes in response to galactose; forms a complex with Gal80p to relieve Gal80p inhibition of Gal4p; binds galactose and ATP but does not have galactokinase activity; GAL3 has a paralog, GAL1, that arose from the whole genome duplication"	YDR009W	58 kDa	7	0	13	5
NOP15 SGDID:S000005054, Chr XIV from 418488-417826, Genome Release 64-2-1, reverse complement, Verified ORF, "Constituent of 66S pre-ribosomal particles; involved in 60S ribosomal subunit biogenesis; localizes to both nucleolus and cytoplasm"	YNL110C	25 kDa	6	0	25	9
AFR1 SGDID:S000002492, Chr IV from 616150-614288, Genome Release 64-2-1, reverse complement, Verified ORF, "Protein required for pheromone-induced projection (shmoo) formation; regulates septin architecture during mating; has an RVXF motif that mediates targeting of Glc7p to mating projections; interacts with Cdc12p; AFR1 has a paralog, YER158C, that arose from the whole genome duplication"	YDR085C	71 kDa	5	9	12	6
PUS1 SGDID:S000006133, Chr XVI from 153149-151515, Genome Release 64-2-1, reverse complement, Verified ORF, "tRNA:pseudouridine synthase; introduces pseudouridines at positions 26-28, 34-36, 65, and 67 of tRNA; also acts on U2 snRNA; also pseudouridylates some mRNAs, and pseudouridylation level varies with growth phase; nuclear protein that appears to be involved in tRNA export; PUS1 has a paralo…	YPL212C	62 kDa	7	0	28	12
NPA3 SGDID:S000003833, Chr X from 572124-570967, Genome Release 64-2-1, reverse complement, Verified ORF, "Member of the conserved GPN-loop GTPase family; has a role in transport of RNA polymerase II to the nucleus; exhibits GTP-dependent binding to PolII; has ATPase activity; involved in sister chromatid cohesion; phosphorylated by the Pcl1p-Pho85p kinase complex; human homolog XAB1 interacts wi…	YJR072C	43 kDa	3	6	29	4
RBG2 SGDID:S000003405, Chr VII from 843854-844960, Genome Release 64-2-1, Verified ORF, "Protein with a role in translation; forms a complex with Gir2p; has similarity to mammalian developmentally regulated GTP-binding protein"	YGR173W	41 kDa	5	7	32	12
SYP1 SGDID:S000000626, Chr III from 176438-173826, Genome Release 64-2-1, reverse complement, Verified ORF, "Negative regulator of WASP-Arp23 complex; involved in endocytic site formation; directly inhibits Las17p stimulation of Arp23 complex-mediated actin assembly in vitro; may regulate assembly and disassembly of the septin ring; colocalizes and interacts with septin subunits; potential role i…	YCR030C	96 kDa	15	8	17	9
ADE16 SGDID:S000004018, Chr XII from 201315-199540, Genome Release 64-2-1, reverse complement, Verified ORF, "Enzyme of 'de novo' purine biosynthesis; contains both 5-aminoimidazole-4-carboxamide ribonucleotide transformylase and inosine monophosphate cyclohydrolase activities; ADE16 has a paralog, ADE17, that arose from the whole genome duplication; ade16 ade17 mutants require adenine and histid…	YLR028C	65 kDa	15	13	20	21
SMC4 SGDID:S000004076, Chr XII from 302243-306499, Genome Release 64-2-1, Verified ORF, "Subunit of the condensin complex; condensin reorganizes chromosomes during both mitosis and meiosis; forms a subcomplex with Smc2p that has ATP-hydrolyzing and DNA-binding activity, but other condensin subunits are required for chromatin binding; required for tRNA gene clustering at the nucleolus; potential C…	YLR086W	162 kDa	4	0	16	12
EAF3 SGDID:S000006227, Chr XVI from 610031-608826, Genome Release 64-2-1, reverse complement, Verified ORF, "Component of the Rpd3S histone deacetylase complex; Esa1p-associated factor, nonessential component of the NuA4 acetyltransferase complex, homologous to Drosophila dosage compensation protein MSL3; plays a role in regulating Ty1 transposition"	YPR023C	45 kDa	7	12	20	4
ERG10 SGDID:S000005949, Chr XVI from 498096-499292, Genome Release 64-2-1, Verified ORF, "Acetyl-CoA C-acetyltransferase (acetoacetyl-CoA thiolase); cytosolic enzyme that transfers an acetyl group from one acetyl-CoA molecule to another, forming acetoacetyl-CoA; involved in the first step in mevalonate biosynthesis"	YPL028W	42 kDa	9	17	17	6
CLF1 SGDID:S000004107, Chr XII from 384534-382471, Genome Release 64-2-1, reverse complement, Verified ORF, "Member of the NineTeen Complex (NTC); this complex contains Prp19p and stabilizes U6 snRNA in catalytic forms of the spliceosome containing U2, U5, and U6 snRNAs; homolog of Drosophila crooked neck protein; interacts with U1 snRNP proteins"	YLR117C	82 kDa	3	0	31	18
IMG2 SGDID:S000000667, Chr III from 240543-240103, Genome Release 64-2-1, reverse complement, Verified ORF, "Mitochondrial ribosomal protein of the large subunit; conserved in metazoa, with similarity to human mitochondrial ribosomal protein MRPL49"	YCR071C	16 kDa	18	9	17	14
CRT10 SGDID:S000005424, Chr XV from 210265-207392, Genome Release 64-2-1, reverse complement, Verified ORF, "Protein involved in transcriptional regulation of RNR2 and RNR3; expression of the gene is induced by DNA damage and null mutations confer increased resistance to hydroxyurea; N-terminal region has a leucine repeat and a WD40 repeat"	YOL063C	110 kDa	8	0	13	8
NUP82 SGDID:S000003597, Chr X from 320016-322157, Genome Release 64-2-1, Verified ORF, "Linker nucleoporin component of the nuclear pore complex (NPC); also part of the NPC cytoplasmic filaments; contributes to nucleocytoplasmic transport and NPC biogenesis; forms stable associations with three FG-nucleoporins (Nsp1p, Nup159p, and Nup116p); relocalizes to the cytosol in response to hypoxia"	YJL061W	82 kDa	17	15	6	2
SSK2 SGDID:S000005314, Chr XIV from 685433-680694, Genome Release 64-2-1, reverse complement, Verified ORF, "MAP kinase kinase kinase of HOG1 mitogen-activated signaling pathway; interacts with Ssk1p, leading to autophosphorylation and activation of Ssk2p which phosphorylates Pbs2p; also mediates actin cytoskeleton recovery from osmotic stress; a HOG-independent function of Ssk2p mediates the cal…	YNR031C	181 kDa	7	0	20	2
ARG4 SGDID:S000001060, Chr VIII from 141402-140011, Genome Release 64-2-1, reverse complement, Verified ORF, "Argininosuccinate lyase; catalyzes the final step in the arginine biosynthesis pathway"	YHR018C	52 kDa	8	6	19	13
RPN7 SGDID:S000006312, Chr XVI from 742454-743743, Genome Release 64-2-1, Verified ORF, "Essential non-ATPase regulatory subunit of the 26S proteasome; similar to another S. cerevisiae regulatory subunit, Rpn5p, as well as to mammalian proteasome subunits"	YPR108W	49 kDa	12	3	22	6
SNU71 SGDID:S000003245, Chr VII from 514554-516416, Genome Release 64-2-1, Verified ORF, "Component of U1 snRNP required for mRNA splicing via spliceosome; yeast specific, no metazoan counterpart"	YGR013W	71 kDa	5	12	17	17
SAC1 SGDID:S000001695, Chr XI from 34543-36414, Genome Release 64-2-1, Verified ORF, "Phosphatidylinositol phosphate (PtdInsP) phosphatase; involved in hydrolysis of PtdIns[4]P in the early and medial Golgi; regulated by interaction with Vps74p; ER localized transmembrane protein which cycles through the Golgi; involved in protein trafficking and processing, secretion, and cell wall maintenance; …	YKL212W	71 kDa	9	9	16	16
ORC1 SGDID:S000004530, Chr XIII from 142210-144954, Genome Release 64-2-1, Verified ORF, "Largest subunit of the origin recognition complex; involved in directing DNA replication by binding to replication origins; also involved in transcriptional silencing; exhibits ATPase activity; ORC1 has a paralog, SIR3, that arose from the whole genome duplication"	YML065W	104 kDa	14	0	19	5
FUS3 SGDID:S000000112, Chr II from 192451-193512, Genome Release 64-2-1, Verified ORF, "Mitogen-activated serine/threonine protein kinase involved in mating; phosphoactivated by Ste7p; substrates include Ste12p, Far1p, Bni1p, Sst2p; inhibits invasive growth during mating by phosphorylating Tec1p, promoting its; inhibits recruitment of Ste5p, Cdc42p-mediated asymmetry and mating morphogenesis"	YBL016W	41 kDa	8	19	24	15
DHH1 SGDID:S000002319, Chr IV from 171930-170410, Genome Release 64-2-1, reverse complement, Verified ORF, "Cytoplasmic DExD/H-box helicase, stimulates mRNA decapping; coordinates distinct steps in mRNA function and decay, interacts with both the decapping and deadenylase complexes, role in translational repression, mRNA decay, and processing body dynamics; may have a role in mRNA export; C-termi…	YDL160C	58 kDa	5	7	22	4
TAP42 SGDID:S000004630, Chr XIII from 327482-328582, Genome Release 64-2-1, Verified ORF, "Essential protein involved in the TOR signaling pathway; physically associates with the protein phosphatase 2A and the SIT4 protein phosphatase catalytic subunits"	YMR028W	43 kDa	4	8	28	5
RSM7 SGDID:S000003874, Chr X from 638975-638232, Genome Release 64-2-1, reverse complement, Verified ORF, "Mitochondrial ribosomal protein of the small subunit; has similarity to E. coli S7 ribosomal protein"	YJR113C	28 kDa	14	6	17	3
MRPL11 SGDID:S000002361, Chr IV from 98475-99224, Genome Release 64-2-1, Verified ORF, "Mitochondrial ribosomal protein of the large subunit; localizes to vacuole in response to H2O2"	YDL202W	29 kDa	16	9	10	7
RRP17 SGDID:S000002820, Chr IV from 1294693-1295400, Genome Release 64-2-1, Verified ORF, "Component of the pre-60S pre-ribosomal particle; required for cell viability under standard (aerobic) conditions but not under anaerobic conditions; exonuclease required for 5&#8242; end processing of pre-60S ribosomal RNA"	YDR412W	28 kDa	13	5	24	11
NUP116 SGDID:S000004650, Chr XIII from 366705-363364, Genome Release 64-2-1, reverse complement, Verified ORF, "FG-nucleoporin component of central core of the nuclear pore complex; contributes directly to nucleocytoplasmic transport and maintenance of the nuclear pore complex (NPC) permeability barrier; forms a stable association with Nup82p, Gle2p and two other FG-nucleoporins (Nsp1p and Nup159…	YMR047C	116 kDa	18	4	8	2
THR4 SGDID:S000000649, Chr III from 216697-218241, Genome Release 64-2-1, Verified ORF, "Threonine synthase; conserved protein that catalyzes formation of threonine from O-phosphohomoserine; expression is regulated by the GCN4-mediated general amino acid control pathway"	YCR053W	57 kDa	8	3	13	13
RPT5 SGDID:S000005643, Chr XV from 545029-546333, Genome Release 64-2-1, Verified ORF, "ATPase of the 19S regulatory particle of the 26S proteasome; one of six ATPases of the regulatory particle; involved in the degradation of ubiquitinated substrates; recruited to the GAL1-10 promoter region upon induction of transcription; similar to human TBP1"	YOR117W	48 kDa	6	5	28	12
ROD1 SGDID:S000005544, Chr XV from 364369-366882, Genome Release 64-2-1, Verified ORF, "Alpha-arrestin involved in ubiquitin-dependent endocytosis; activating dephosphorylation relays glucose signaling to transporter endocytosis; calcineurin dephosphorylation is required for Rsp5p-dependent internalization of agonist-occupied Ste2p, as part of signal desensitization; recruits Rsp5p to Ste2p via i…	YOR018W	92 kDa	10	6	17	13
MOT2 SGDID:S000000870, Chr V from 293050-294813, Genome Release 64-2-1, Verified ORF, "Ubiquitin-protein ligase subunit of the CCR4-NOT complex; with Ubc4p, ubiquitinates nascent polypeptide-associated complex subunits and histone demethyase Jhd2p; CCR4-NOT has roles in transcription regulation, mRNA degradation, and post-transcriptional modifications; regulates levels of DNA Polymerase-{alpha} t…	YER068W	65 kDa	9	11	19	10
MSH6 SGDID:S000002504, Chr IV from 643837-640109, Genome Release 64-2-1, reverse complement, Verified ORF, "Protein required for mismatch repair in mitosis and meiosis; forms a complex with Msh2p to repair both single-base & insertion-deletion mispairs; also involved in interstrand cross-link repair; potentially phosphorylated by Cdc28p"	YDR097C	140 kDa	3	3	27	20
MNN1 SGDID:S000000803, Chr V from 153520-155808, Genome Release 64-2-1, Verified ORF, "Alpha-1,3-mannosyltransferase; integral membrane glycoprotein of the Golgi complex, required for addition of alpha1,3-mannose linkages to N-linked and O-linked oligosaccharides, one of five S. cerevisiae proteins of the MNN1 family"	YER001W	89 kDa	8	4	4	17
ERG6 SGDID:S000004467, Chr XIII from 252990-251839, Genome Release 64-2-1, reverse complement, Verified ORF, "Delta(24)-sterol C-methyltransferase; converts zymosterol to fecosterol in the ergosterol biosynthetic pathway by methylating position C-24; localized to lipid particles, the plasma membrane-associated endoplasmic reticulum, and the mitochondrial outer membrane"	YML008C	43 kDa	7	9	13	0
PGM1 SGDID:S000001610, Chr XI from 203541-205253, Genome Release 64-2-1, Verified ORF, "Phosphoglucomutase, minor isoform; catalyzes the conversion from glucose-1-phosphate to glucose-6-phosphate, which is a key step in hexose metabolism; PGM1 has a paralog, PGM2, that arose from the whole genome duplication"	YKL127W	63 kDa	5	8	18	0
SMB1 SGDID:S000000831, Chr V from 213177-212587, Genome Release 64-2-1, reverse complement, Verified ORF, "Core Sm protein Sm B; part of heteroheptameric complex (with Smd1p, Smd2p, Smd3p, Sme1p, Smx3p, and Smx2p) that is part of the spliceosomal U1, U2, U4, and U5 snRNPs; homolog of human Sm B and Sm B'"	YER029C	22 kDa	6	3	11	3
HCR1 SGDID:S000004182, Chr XII from 539589-538792, Genome Release 64-2-1, reverse complement, Verified ORF, "eIF3j component of translation initiation factor 3 (eIF3); dual function protein involved in translation initiation as a substoichiometric component (eIF3j) of eIF3; required for processing of 20S pre-rRNA; required at post-transcriptional step for efficient retrotransposition; absence res…	YLR192C	30 kDa	9	10	24	28
NUP157 SGDID:S000000907, Chr V from 372013-367838, Genome Release 64-2-1, reverse complement, Verified ORF, "Subunit of the inner ring of the nuclear pore complex (NPC); contributes to NPC assembly and tethering of DNA to the nuclear periphery; both Nup170p and NUP157p are similar to human Nup155p; NUP157 has a paralog, NUP170, that arose from the whole genome duplication"	YER105C	157 kDa	0	0	0	0
PCT1 SGDID:S000003434, Chr VII from 904748-903474, Genome Release 64-2-1, reverse complement, Verified ORF, "Cholinephosphate cytidylyltransferase; a rate-determining enzyme of the CDP-choline pathway for phosphatidylcholine synthesis, inhibited by Sec14p, activated upon lipid-binding; contains an element within the regulatory domain involved in both silencing and activation of enzymatic activity"	YGR202C	49 kDa	2	0	28	8
YDR514C SGDID:S000002922, Chr IV from 1472999-1471548, Genome Release 64-2-1, reverse complement, Verified ORF, "Protein of unknown function that localizes to mitochondria; overexpression affects endocytic protein trafficking; YDR514C has a paralog, GFD2, that arose from the whole genome duplication"	YDR514C	55 kDa	7	2	21	6
MRPL1 SGDID:S000002523, Chr IV from 683581-682724, Genome Release 64-2-1, reverse complement, Verified ORF, "Mitochondrial ribosomal protein of the large subunit"	YDR116C	31 kDa	14	7	19	8
AIM24 SGDID:S000003841, Chr X from 581616-580432, Genome Release 64-2-1, reverse complement, Verified ORF, "Protein with a role in determining mitochondrial architecture; inner membrane protein that interacts physically and genetically with the MICOS complex and is required for its integrity"	YJR080C	44 kDa	14	10	12	6
CTK1 SGDID:S000001622, Chr XI from 182958-184544, Genome Release 64-2-1, Verified ORF, "Catalytic (alpha) subunit of C-terminal domain kinase I (CTDK-I); phosphorylates both RNA pol II subunit Rpo21p to affect transcription and pre-mRNA 3' end processing, and ribosomal protein Rps2p to increase translational fidelity; required for H3K36 trimethylation but not dimethylation by Set2p; similar to th…	YKL139W	61 kDa	7	0	35	0
SAP1 SGDID:S000000849, Chr V from 246503-243810, Genome Release 64-2-1, reverse complement, Verified ORF, "Putative ATPase of the AAA family; interacts with the Sin1p transcriptional repressor in the two-hybrid system"	YER047C	100 kDa	3	0	9	6
OLE1 SGDID:S000003023, Chr VII from 398628-400160, Genome Release 64-2-1, Verified ORF, "Delta(9) fatty acid desaturase; required for monounsaturated fatty acid synthesis and for normal distribution of mitochondria"	YGL055W	58 kDa	2	3	3	9
ERG20 SGDID:S000003703, Chr X from 105014-106072, Genome Release 64-2-1, Verified ORF, "Farnesyl pyrophosphate synthetase; has both dimethylallyltranstransferase and geranyltranstransferase activities; catalyzes the formation of C15 farnesyl pyrophosphate units for isoprenoid and sterol biosynthesis"	YJL167W	40 kDa	9	13	10	0
MVP1 SGDID:S000004606, Chr XIII from 274017-275552, Genome Release 64-2-1, Verified ORF, "Protein required for sorting proteins to the vacuole; Mvp1p and Vps1p act in concert to promote membrane traffic to the vacuole; participates in transcription initiation and/or early elongation of specific genes; interacts with "foot domain" of RNA polymerase II; deletion results in abnormal CTD-Ser5 phospho…	YMR004W	60 kDa	0	0	7	0
SRS2 SGDID:S000003628, Chr X from 257423-260947, Genome Release 64-2-1, Verified ORF, "DNA helicase and DNA-dependent ATPase; involved in DNA repair and checkpoint recovery, needed for proper timing of commitment to meiotic recombination and transition from Meiosis I to II; blocks trinucleotide repeat expansion; affects genome stability; disassembles Rad51p nucleoprotein filaments during meiotic …	YJL092W	134 kDa	0	0	6	0
FAR1 SGDID:S000003693, Chr X from 126328-123836, Genome Release 64-2-1, reverse complement, Verified ORF, "CDK inhibitor and nuclear anchor; during the cell cycle Far1p sequesters the GEF Cdc24p in the nucleus; phosphorylation by Cdc28p-Cln results in SCFCdc4 complex-mediated ubiquitin-dependent degradation, releasing Cdc24p for export and activation of GTPase Cdc42p; in response to pheromone, ph…	YJL157C	95 kDa	3	2	8	20
MRP21 SGDID:S000000186, Chr II from 48825-49358, Genome Release 64-2-1, Verified ORF, "Mitochondrial ribosomal protein of the small subunit; MRP21 exhibits genetic interactions with mutations in the COX2 and COX3 mRNA 5'-untranslated leader sequences"	YBL090W	20 kDa	15	8	18	10
NSE3 SGDID:S000002696, Chr IV from 1037195-1038106, Genome Release 64-2-1, Verified ORF, "Component of the SMC5-SMC6 complex; this complex plays a key role in the removal of X-shaped DNA structures that arise between sister chromatids during DNA replication and repair; protein abundance increases in response to DNA replication stress"	YDR288W	34 kDa	12	7	24	7
SPF1 SGDID:S000000757, Chr V from 90258-93905, Genome Release 64-2-1, Verified ORF, "P-type ATPase, ion transporter of the ER membrane; required to maintain normal lipid composition of intracellular compartments and proper targeting of mitochondrial outer membrane tail-anchored proteins; involved in ER function and Ca2+ homeostasis; required for regulating Hmg2p degradation; confers sensitivity t…	YEL031W	135 kDa	0	0	7	0
UPF3 SGDID:S000003304, Chr VII from 634304-635467, Genome Release 64-2-1, Verified ORF, "Component of the nonsense-mediated mRNA decay (NMD) pathway; along with Nam7p and Nmd2p; involved in decay of mRNA containing nonsense codons; involved in telomere maintenance"	YGR072W	45 kDa	8	0	13	5
ATP25 SGDID:S000004704, Chr XIII from 462609-460771, Genome Release 64-2-1, reverse complement, Verified ORF, "Mitochondrial protein required for the stability of Oli1p (Atp9p) mRNA; also required for the Oli1p ring formation; YMR098C is not an essential gene"	YMR098C	70 kDa	8	3	24	6
ADH3 SGDID:S000004688, Chr XIII from 434788-435915, Genome Release 64-2-1, Verified ORF, "Mitochondrial alcohol dehydrogenase isozyme III; involved in the shuttling of mitochondrial NADH to the cytosol under anaerobic conditions and ethanol production"	YMR083W	40 kDa	8	4	10	0
PHB1 SGDID:S000003364, Chr VII from 756452-755589, Genome Release 64-2-1, reverse complement, Verified ORF, "Subunit of the prohibitin complex (Phb1p-Phb2p); prohibitin is a 1.2 MDa ring-shaped inner mitochondrial membrane chaperone that stabilizes newly synthesized proteins; determinant of replicative life span; involved in mitochondrial segregation; prohibitin deficiency induces a mitochondrial…	YGR132C	31 kDa	18	9	18	7
SBP1 SGDID:S000001026, Chr VIII from 34077-33193, Genome Release 64-2-1, reverse complement, Verified ORF, "Protein that binds eIF4G and has a role in repression of translation; has an RGG motif; found in cytoplasmic P bodies; binds to mRNAs under glucose starvation stress, most often in the 5' UTR; found associated with small nucleolar RNAs snR10 and snR11; SBP1 has a paralog, RNP1, that arose f…	YHL034C	33 kDa	2	9	25	18
YKR023W SGDID:S000001731, Chr XI from 483419-485011, Genome Release 64-2-1, Uncharacterized ORF, "Putative protein of unknown function; the authentic, non-tagged protein is detected in highly purified mitochondria in high-throughput studies"	YKR023W	61 kDa	8	0	23	16
SPT8 SGDID:S000004045, Chr XII from 253080-251272, Genome Release 64-2-1, reverse complement, Verified ORF, "Subunit of the SAGA transcriptional regulatory complex; not present in SAGA-like complex SLIK/SALSA; required for SAGA-mediated inhibition at some promoters"	YLR055C	66 kDa	6	11	29	10
SAP185 SGDID:S000003634, Chr X from 242082-245258, Genome Release 64-2-1, Verified ORF, "Protein that forms a complex with the Sit4p protein phosphatase; required for Sit4p function; member of a family of similar proteins including Sap4p, Sap155p, and Sap190p; SAP185 has a paralog, SAP190, that arose from the whole genome duplication"	YJL098W	121 kDa	3	0	43	10
SGT2 SGDID:S000005533, Chr XV from 339978-338938, Genome Release 64-2-1, reverse complement, Verified ORF, "Glutamine-rich cytoplasmic cochaperone; serves as a scaffold bringing together Get4, Get5p, and other TRC complex members that are required to mediate posttranslational insertion of tail-anchored proteins into the ER membrane; interacts with the prion domain of Sup35p; amyloid sensor; plays…	YOR007C	37 kDa	13	15	11	15
SEC61 SGDID:S000004370, Chr XII from 877178-875736, Genome Release 64-2-1, reverse complement, Verified ORF, "Conserved ER protein translocation channel; essential subunit of Sec61 complex (Sec61p, Sbh1p, and Sss1p); forms channel for SRP-dependent protein import; with Sec63 complex allows SRP-independent protein import into ER; involved in posttranslational soluble protein import into the ER, ER…	YLR378C	53 kDa	9	9	12	0
TRM3 SGDID:S000002270, Chr IV from 258915-263225, Genome Release 64-2-1, Verified ORF, "2'-O-ribose methyltransferase; catalyzes the ribose methylation of the guanosine nucleotide at position 18 of tRNAs"	YDL112W	165 kDa	3	4	12	21
RPC82 SGDID:S000006394, Chr XVI from 919041-917077, Genome Release 64-2-1, reverse complement, Verified ORF, "RNA polymerase III subunit C82"	YPR190C	74 kDa	9	16	5	12
OMS1 SGDID:S000002724, Chr IV from 1093763-1095178, Genome Release 64-2-1, Verified ORF, "Protein integral to the mitochondrial membrane; has a conserved methyltransferase motif and is predicted to be an RNA methyltransferase; multicopy suppressor of respiratory defects caused by OXA1 mutations"	YDR316W	56 kDa	0	0	20	6
PRC1 SGDID:S000004912, Chr XIII from 861922-863520, Genome Release 64-2-1, Verified ORF, "Vacuolar carboxypeptidase Y (proteinase C, CPY); broad-specificity C-terminal exopeptidase involved in non-specific protein degradation in the vacuole; member of the serine carboxypeptidase family"	YMR297W	60 kDa	5	10	10	4
PPN1 SGDID:S000002860, Chr IV from 1362878-1364902, Genome Release 64-2-1, Verified ORF, "Vacuolar endopolyphosphatase with a role in phosphate metabolism; functions as a homodimer; relocalizes from vacuole to cytoplasm upon DNA replication stress"	YDR452W	78 kDa	7	0	5	12
YGL036W SGDID:S000003004, Chr VII from 428601-431330, Genome Release 64-2-1, Uncharacterized ORF, "Putative protein of unknown function; green fluorescent protein (GFP)-fusion protein localizes to the cytoplasm; YGL036W is not an essential gene"	YGL036W	102 kDa	6	6	3	6
CEP3 SGDID:S000004778, Chr XIII from 599158-597332, Genome Release 64-2-1, reverse complement, Verified ORF, "Essential kinetochore protein; component of the CBF3 complex that binds the CDEIII region of the centromere; contains an N-terminal Zn2Cys6 type zinc finger domain, a C-terminal acidic domain, and a putative coiled coil dimerization domain"	YMR168C	71 kDa	5	2	32	20
DEG1 SGDID:S000001895, Chr VI from 147131-148459, Genome Release 64-2-1, Verified ORF, "tRNA:pseudouridine synthase; introduces pseudouridines at position 38 or 39 in tRNA; also responsible for pseudouracil modification of some mRNAs; important for maintenance of translation efficiency and normal cell growth, localizes to both the nucleus and cytoplasm; non-essential for viability"	YFL001W	51 kDa	0	0	33	7
NSE4 SGDID:S000002263, Chr IV from 272389-273597, Genome Release 64-2-1, Verified ORF, "Component of the SMC5-SMC6 complex; this complex plays a key role in the removal of X-shaped DNA structures that arise between sister chromatids during DNA replication and repair"	YDL105W	46 kDa	5	0	11	0
ARO4 SGDID:S000000453, Chr II from 717994-716882, Genome Release 64-2-1, reverse complement, Verified ORF, "3-deoxy-D-arabino-heptulosonate-7-phosphate (DAHP) synthase; catalyzes the first step in aromatic amino acid biosynthesis and is feedback-inhibited by tyrosine or high concentrations of phenylalanine or tryptophan; relative distribution to the nucleus increases upon DNA replication stress"	YBR249C	40 kDa	4	12	19	7
PET309 SGDID:S000004057, Chr XII from 270710-267813, Genome Release 64-2-1, reverse complement, Verified ORF, "Specific translational activator for the COX1 mRNA; binds to the COX1 mRNA; also influences stability of intron-containing COX1 primary transcripts; localizes to the mitochondrial inner membrane; contains 12 pentatricopeptide repeats (PPRs)"	YLR067C	113 kDa	10	2	2	4
IFA38 SGDID:S000000363, Chr II from 558685-559728, Genome Release 64-2-1, Verified ORF, "Microsomal beta-keto-reductase; contains oleate response element (ORE) sequence in the promoter region; mutants exhibit reduced VLCFA synthesis, accumulate high levels of dihydrosphingosine, phytosphingosine and medium-chain ceramides"	YBR159W	39 kDa	20	10	13	4
MRPL13 SGDID:S000001714, Chr XI from 451217-450423, Genome Release 64-2-1, reverse complement, Verified ORF, "Mitochondrial ribosomal protein of the large subunit; not essential for mitochondrial translation"	YKR006C	30 kDa	10	8	21	20
ECM5 SGDID:S000004788, Chr XIII from 611740-615975, Genome Release 64-2-1, Verified ORF, "Subunit of the Snt2C complex; physically associates with Snt2p and Rpd3p; along with Snt2p, recruits Rpd3p to a small number of promoters; also colocalizes with Snt2p, independently of Rpd3p, to promoters of stress response genes in response to oxidative stress; contains ATP/GTP-binding site motif A; null mu…	YMR176W	163 kDa	7	3	19	19
FRS2 SGDID:S000001872, Chr VI from 95010-93499, Genome Release 64-2-1, reverse complement, Verified ORF, "Alpha subunit of cytoplasmic phenylalanyl-tRNA synthetase; forms a tetramer with Frs1p to form active enzyme; evolutionarily distant from mitochondrial phenylalanyl-tRNA synthetase based on protein sequence, but substrate binding is similar"	YFL022C	58 kDa	14	8	14	5
RSA4 SGDID:S000000668, Chr III from 242352-240805, Genome Release 64-2-1, reverse complement, Verified ORF, "WD-repeat protein involved in ribosome biogenesis; may interact with ribosomes; required for maturation and efficient intra-nuclear transport or pre-60S ribosomal subunits, localizes to the nucleolus"	YCR072C	57 kDa	12	4	15	4
PTA1 SGDID:S000000041, Chr I from 61052-58695, Genome Release 64-2-1, reverse complement, Verified ORF, "Subunit of holo-CPF; holo-CPF is a multiprotein complex and functional homolog of mammalian CPSF, required for the cleavage and polyadenylation of mRNA and snoRNA 3' ends; involved in pre-tRNA processing; binds to the phosphorylated CTD of RNAPII"	YAL043C	88 kDa	7	5	9	19
YDR161W SGDID:S000002568, Chr IV from 779043-780206, Genome Release 64-2-1, Uncharacterized ORF, "Putative protein of unknown function; non-essential gene; proposed function in rRNA and ribosome biosynthesis based on transcriptional co-regulation; genetic interactions suggest a role in ER-associated protein degradation (ERAD)"	YDR161W	43 kDa	0	0	5	2
UTP30 SGDID:S000001768, Chr XI from 556518-557342, Genome Release 64-2-1, Verified ORF, "Putative subunit of U3-containing 90S preribosome complex; complex is involved in production of 18S rRNA and assembly of small ribosomal subunit"	YKR060W	32 kDa	4	3	19	9
SWR1 SGDID:S000002742, Chr IV from 1135932-1140476, Genome Release 64-2-1, Verified ORF, "Swi2/Snf2-related ATPase; structural component of the SWR1 complex, which exchanges histone variant H2AZ (Htz1p) for chromatin-bound histone H2A; relocalizes to the cytosol in response to hypoxia; chronological aging factor that mediates lifespan extension by dietary restriction"	YDR334W	175 kDa	0	0	25	13
VTC2 SGDID:S000001890, Chr VI from 131810-134296, Genome Release 64-2-1, Verified ORF, "Subunit of vacuolar transporter chaperone (VTC) complex; involved in membrane trafficking, vacuolar polyphosphate accumulation, microautophagy and non-autophagic vacuolar fusion; VTC2 has a paralog, VTC3, that arose from the whole genome duplication"	YFL004W	95 kDa	7	5	7	15
TIF5 SGDID:S000006245, Chr XVI from 648704-649921, Genome Release 64-2-1, Verified ORF, "Translation initiation factor eIF5; functions both as a GTPase-activating protein to mediate hydrolysis of ribosome-bound GTP and as a GDP dissociation inhibitor to prevent recycling of eIF2"	YPR041W	45 kDa	10	10	27	14
BOI2 SGDID:S000000916, Chr V from 393712-390590, Genome Release 64-2-1, reverse complement, Verified ORF, "Protein implicated in polar growth, functionally redundant with Boi1p; interacts with bud-emergence protein Bem1p; contains an SH3 (src homology 3) domain and a PH (pleckstrin homology) domain; BOI2 has a paralog, BOI1, that arose from the whole genome duplication"	YER114C	116 kDa	0	0	12	8
DCC1 SGDID:S000000521, Chr III from 95763-94621, Genome Release 64-2-1, reverse complement, Verified ORF, "Subunit of a complex with Ctf8p and Ctf18p; shares some components with Replication Factor C; required for sister chromatid cohesion and telomere length maintenance"	YCL016C	44 kDa	2	10	20	8
YTA6 SGDID:S000005995, Chr XVI from 415763-418027, Genome Release 64-2-1, Verified ORF, "Putative ATPase of the CDC48/PAS1/SEC18 (AAA) family; localized to the cortex of mother cells but not to daughter cells; relocalizes from cytoplasm to plasma membrane foci upon DNA replication stress"	YPL074W	85 kDa	2	28	6	6
SBE22 SGDID:S000001145, Chr VIII from 320414-322972, Genome Release 64-2-1, Verified ORF, "Protein involved in bud growth; involved in the transport of cell wall components from the Golgi to the cell surface; similar in structure and functionally redundant with Sbe2p; SBE22 has a paralog, SBE2, that arose from the whole genome duplication"	YHR103W	96 kDa	8	9	13	7
SEC6 SGDID:S000001330, Chr IX from 235474-233057, Genome Release 64-2-1, reverse complement, Verified ORF, "Essential 88kDa subunit of the exocyst complex; the exocyst mediates polarized targeting and tethering of post-Golgi secretory vesicles to active sites of exocytosis at the plasma membrane prior to SNARE-mediated fusion; anchors the assembled complex to sites of secretion; interacts with SM…	YIL068C	93 kDa	8	6	8	10
MAK11 SGDID:S000001504, Chr XI from 398750-397344, Genome Release 64-2-1, reverse complement, Verified ORF, "Protein involved in an early step of 60S ribosomal subunit biogenesis; essential for cell growth and replication of killer M1 dsRNA virus; contains four beta-transducin repeats"	YKL021C	54 kDa	0	0	2	3
IOC2 SGDID:S000004085, Chr XII from 332115-329677, Genome Release 64-2-1, reverse complement, Verified ORF, "Subunit of the Isw1b complex; exhibits nucleosome-stimulated ATPase activity and acts within coding regions to coordinate transcription elongation with termination and processing; contains a PHD finger motif; other complex members are Isw1p and Ioc4p"	YLR095C	93 kDa	10	4	24	13
CRM1 SGDID:S000003450, Chr VII from 932541-935795, Genome Release 64-2-1, Verified ORF, "Major karyopherin; involved in export of proteins, RNAs, and ribosomal subunits from the nucleus; exportin"	YGR218W	124 kDa	14	7	16	8
EFB1 SGDID:S000000003, Chr I from 142174-142253,142620-143160, Genome Release 64-2-1, Verified ORF, "Translation elongation factor 1 beta; stimulates nucleotide exchange to regenerate EF-1 alpha-GTP for the next elongation cycle; part of the EF-1 complex, which facilitates binding of aminoacyl-tRNA to the ribosomal A site"	YAL003W	23 kDa	10	11	22	11
MAM33 SGDID:S000001332, Chr IX from 231072-230272, Genome Release 64-2-1, reverse complement, Verified ORF, "Acidic protein of the mitochondrial matrix; involved in oxidative phosphorylation; related to the human complement receptor gC1q-R"	YIL070C	30 kDa	7	6	24	15
EGD2 SGDID:S000001236, Chr VIII from 488236-487712, Genome Release 64-2-1, reverse complement, Verified ORF, "Alpha subunit of the nascent polypeptide-associated complex (NAC); involved in protein sorting and translocation; associated with cytoplasmic ribosomes"	YHR193C	19 kDa	3	2	21	19
SSN3 SGDID:S000005963, Chr XVI from 474707-473040, Genome Release 64-2-1, reverse complement, Verified ORF, "Cyclin-dependent protein kinase; component of RNA polymerase II holoenzyme; involved in phosphorylation of the RNA polymerase II C-terminal domain; involved in glucose repression"	YPL042C	63 kDa	6	7	17	12
PDB1 SGDID:S000000425, Chr II from 666253-665153, Genome Release 64-2-1, reverse complement, Verified ORF, "E1 beta subunit of the pyruvate dehydrogenase (PDH) complex; PDH is an evolutionarily conserved multi-protein complex found in mitochondria"	YBR221C	40 kDa	11	12	22	27
MRPL51 SGDID:S000006304, Chr XVI from 729791-730213, Genome Release 64-2-1, Verified ORF, "Mitochondrial ribosomal protein of the large subunit"	YPR100W	16 kDa	16	10	6	7
RNT1 SGDID:S000004852, Chr XIII from 749677-748262, Genome Release 64-2-1, reverse complement, Verified ORF, "Nuclear dsRNA-specific ribonuclease (RNase III); involved in rDNA transcription, rRNA processing and U2 snRNA 3' end formation by cleavage of a stem-loop structure at the 3' end of U2 snRNA; involved in polyadenylation-independent transcription termination; involved in the cell wall stres…	YMR239C	54 kDa	0	0	12	3
RTS1 SGDID:S000005540, Chr XV from 357674-359947, Genome Release 64-2-1, Verified ORF, "B-type regulatory subunit of protein phosphatase 2A (PP2A); Rts1p and Cdc55p are alternative regulatory subunits for PP2A catalytic subunits, Pph21p and Pph22p; PP2A-Rts1p protects cohesin when recruited by Sgo1p to the pericentromere; highly enriched at centromeres in the absence of Cdc55p; required for maint…	YOR014W	85 kDa	2	11	10	17
OCH1 SGDID:S000003006, Chr VII from 426804-425362, Genome Release 64-2-1, reverse complement, Verified ORF, "Mannosyltransferase of the cis-Golgi apparatus; initiates the polymannose outer chain elongation of N-linked oligosaccharides of glycoproteins"	YGL038C	55 kDa	5	2	16	12
RPB3 SGDID:S000001283, Chr IX from 312905-313861, Genome Release 64-2-1, Verified ORF, "RNA polymerase II third largest subunit B44; part of central core; similar to prokaryotic alpha subunit"	YIL021W	35 kDa	3	23	28	4
MUM2 SGDID:S000000261, Chr II from 353293-352193, Genome Release 64-2-1, reverse complement, Verified ORF, "Protein essential for meiotic DNA replication and sporulation; cytoplasmic protein; subunit of the MIS complex which controls mRNA methylation during during the induction of sporulation; also interacts with Orc2p, which is a component of the origin recognition complex"	YBR057C	41 kDa	8	11	14	7
TUP1 SGDID:S000000680, Chr III from 262452-260311, Genome Release 64-2-1, reverse complement, Verified ORF, "General repressor of transcription; forms complex with Cyc8p, involved in the establishment of repressive chromatin structure through interactions with histones H3 and H4, appears to enhance expression of some genes"	YCR084C	78 kDa	14	12	5	18
POM152 SGDID:S000004736, Chr XIII from 527804-531817, Genome Release 64-2-1, Verified ORF, "Glycoprotein subunit of transmembrane ring of nuclear pore complex; contributes to nucleocytoplasmic transport, nuclear pore complex (NPC) biogenesis and spindle pole body duplication; homologous to human NUP210"	YMR129W	152 kDa	6	4	3	5
CBP2 SGDID:S000001030, Chr VIII from 25509-23617, Genome Release 64-2-1, reverse complement, Verified ORF, "Required for splicing of the group I intron bI5 of the COB pre-mRNA; nuclear-encoded mitochondrial protein that binds to the RNA to promote splicing; also involved in but not essential for splicing of the COB bI2 intron and the intron in the 21S rRNA gene"	YHL038C	74 kDa	6	4	20	11
SEC24 SGDID:S000001371, Chr IX from 160165-157385, Genome Release 64-2-1, reverse complement, Verified ORF, "Component of the Sec23p-Sec24p heterodimer of the COPII vesicle coat; required for cargo selection during vesicle formation in ER to Golgi transport; homologous to Sfb3p; SEC24 has a paralog, SFB2, that arose from the whole genome duplication"	YIL109C	104 kDa	10	6	8	10
PET10 SGDID:S000001754, Chr XI from 525074-524223, Genome Release 64-2-1, reverse complement, Verified ORF, "Protein of unknown function that localizes to lipid particles; localization suggests a role in lipid metabolism; expression pattern suggests a role in respiratory growth; computational analysis of large-scale protein-protein interaction data suggests a role in ATP/ADP exchange"	YKR046C	31 kDa	5	6	20	22
EMG1 SGDID:S000004176, Chr XII from 523632-524390, Genome Release 64-2-1, Verified ORF, "Methyltransferase for rRNA; catalyzes methylation of the pseudouridine residue 1191 of 18S rRNA; member of the SPOUT methyltransferase family; required for maturation of 18S rRNA and for 40S ribosomal subunit production independently of methyltransferase activity; forms homodimers; human ortholog is mutated i…	YLR186W	28 kDa	8	2	9	4
YLR278C SGDID:S000004268, Chr XII from 704024-699999, Genome Release 64-2-1, reverse complement, Uncharacterized ORF, "Zinc-cluster protein; GFP-fusion protein localizes to the nucleus; mutant shows moderate growth defect on caffeine; has a prion-domain like fragment that increases frequency of [URE3]; YLR278C is not an essential gene"	YLR278C	151 kDa	5	2	12	15
YMR196W SGDID:S000004809, Chr XIII from 655076-658342, Genome Release 64-2-1, Uncharacterized ORF, "Putative protein of unknown function; green fluorescent protein (GFP)-fusion protein localizes to the cytoplasm; YMR196W is not an essential gene"	YMR196W	127 kDa	0	3	9	3
RCY1 SGDID:S000003740, Chr X from 53151-50629, Genome Release 64-2-1, reverse complement, Verified ORF, "F-box protein involved in recycling endocytosed proteins; involved in recycling plasma membrane proteins internalized by endocytosis; localized to sites of polarized growth; direct interaction with C-terminal cytoplasmic region of Drs2p plays an important role for Drs2p function in endocytic r…	YJL204C	97 kDa	9	5	5	13
KTR1 SGDID:S000005625, Chr XV from 511825-513006, Genome Release 64-2-1, Verified ORF, "Alpha-1,2-mannosyltransferase; involved in O- and N-linked protein glycosylation; type II membrane protein; member of the KRE2/MNT1 mannosyltransferase family; relocalizes from vacuole to cytoplasm upon DNA replication stress"	YOR099W	46 kDa	6	5	20	0
PDI1 SGDID:S000000548, Chr III from 50221-48653, Genome Release 64-2-1, reverse complement, Verified ORF, "Protein disulfide isomerase; multifunctional protein of ER lumen, essential for formation of disulfide bonds in secretory and cell-surface proteins, unscrambles non-native disulfide bonds; key regulator of Ero1p; forms complex with Mnl1p that has exomannosidase activity, processing unfolded …	YCL043C	58 kDa	10	15	14	13
LIA1 SGDID:S000003831, Chr X from 570598-569621, Genome Release 64-2-1, reverse complement, Verified ORF, "Deoxyhypusine hydroxylase; HEAT-repeat containing metalloenzyme that catalyzes hypusine formation; binds to and is required for the modification of Hyp2p (eIF5A); complements S. pombe mmd1 mutants defective in mitochondrial positioning; protein abundance increases in response to DNA replicat…	YJR070C	36 kDa	8	9	19	26
ALD5 SGDID:S000000875, Chr V from 304030-305592, Genome Release 64-2-1, Verified ORF, "Mitochondrial aldehyde dehydrogenase; involved in regulation or biosynthesis of electron transport chain components and acetate formation; activated by K+; utilizes NADP+ as the preferred coenzyme; constitutively expressed"	YER073W	57 kDa	0	4	23	13
ABF2 SGDID:S000004676, Chr XIII from 411569-412120, Genome Release 64-2-1, Verified ORF, "Mitochondrial DNA-binding protein; involved in mitochondrial DNA replication and recombination, member of HMG1 DNA-binding protein family; activity may be regulated by protein kinase A phosphorylation; ABF2 has a paralog, IXR1, that arose from the whole genome duplication"	YMR072W	22 kDa	6	14	15	12
ADE2 SGDID:S000005654, Chr XV from 566191-564476, Genome Release 64-2-1, reverse complement, Verified ORF, "Phosphoribosylaminoimidazole carboxylase; catalyzes a step in the 'de novo' purine nucleotide biosynthetic pathway; red pigment accumulates in mutant cells deprived of adenine"	YOR128C	62 kDa	12	12	18	0
GCN3 SGDID:S000001734, Chr XI from 489655-488738, Genome Release 64-2-1, reverse complement, Verified ORF, "Alpha subunit of translation initiation factor eIF2B; guanine-nucleotide exchange factor for eIF2; activity subsequently regulated by phosphorylated eIF2; positive regulator of GCN4 expression; assembles into filaments with Gcd2p, Gcd6p, Gcd7p, and Sui2p as cells approach stationary phase a…	YKR026C	34 kDa	14	11	24	9
VAC14 SGDID:S000004378, Chr XII from 893628-896270, Genome Release 64-2-1, Verified ORF, "Enzyme regulator; involved in synthesis of phosphatidylinositol 3,5-bisphosphate, in control of trafficking of some proteins to the vacuole lumen via the MVB, and in maintenance of vacuole size and acidity; binds negative (Fig4p) and positive (Fab1p) regulators of PtdIns(3,5)P(2) to control endolysosome func…	YLR386W	100 kDa	6	5	4	7
MOT1 SGDID:S000006003, Chr XVI from 404083-398480, Genome Release 64-2-1, reverse complement, Verified ORF, "Essential protein involved in regulation of transcription; removes Spt15p (TBP) from DNA via its C-terminal ATPase activity; may have a role in ensuring that soluble TBP is available to bind TATA-less promoters; forms a complex with TBP that binds TATA DNA with high affinity but with alter…	YPL082C	210 kDa	4	5	3	6
SIT4 SGDID:S000002205, Chr IV from 369771-370706, Genome Release 64-2-1, Verified ORF, "Type 2A-related serine-threonine phosphatase; functions in the G1/S transition of the mitotic cycle; regulator of COPII coat dephosphorylation; required for ER to Golgi traffic; interacts with Hrr25p kinase; cytoplasmic and nuclear protein that modulates functions mediated by Pkc1p including cell wall and acti…	YDL047W	36 kDa	6	6	19	6
ATP4 SGDID:S000005999, Chr XVI from 408744-408010, Genome Release 64-2-1, reverse complement, Verified ORF, "Subunit b of the stator stalk of mitochondrial F1F0 ATP synthase; ATP synthase is a large, evolutionarily conserved enzyme complex required for ATP synthesis; contributes to the oligomerization of the complex, which in turn determines the shape of inner membrane cristae; phosphorylated"	YPL078C	27 kDa	6	4	21	12
YAP1801 SGDID:S000001204, Chr VIII from 422286-420373, Genome Release 64-2-1, reverse complement, Verified ORF, "Protein of the AP180 family, involved in clathrin cage assembly; binds Pan1p and clathrin; YAP1801 has a paralog, YAP1802, that arose from the whole genome duplication"	YHR161C	72 kDa	5	11	18	9
RSC6 SGDID:S000000648, Chr III from 214994-216445, Genome Release 64-2-1, Verified ORF, "Component of the RSC chromatin remodeling complex; essential for mitotic growth; RSC6 has a paralog, SNF12, that arose from the whole genome duplication"	YCR052W	54 kDa	10	5	19	6
[truncated: 2,143 more rows]
