# Supplementary material for: CMG helicase disassembly is essential and driven by two pathways in budding yeast
Source: EMBO J. 2024 Jul 22;43(18):2. doi: 10.1038/s44318-024-00161-x (PMC11405719; doi:10.1038/s44318-024-00161-x)
Supplement: Supplementary file 4 — Dataset EV2 [file 44318_2024_161_MOESM4_ESM.zip]

Archive with 5 entries (4 files):
- Dataset EV2/
- Dataset EV2/Dataset EV2.xlsx
- __MACOSX/Dataset EV2/._Dataset EV2.xlsx
- Dataset EV2/Dataset EV2_README.txt
- __MACOSX/Dataset EV2/._Dataset EV2_README.txt
