# Supplementary material for: CMG helicase disassembly is essential and driven by two pathways in budding yeast
Source: EMBO J. 2024 Jul 22;43(18):2. doi: 10.1038/s44318-024-00161-x (PMC11405719; doi:10.1038/s44318-024-00161-x)
Supplement: Supplementary file 4 — Dataset EV2 [file 44318_2024_161_MOESM4_ESM.zip › Dataset EV2/Dataset EV2_README.txt]

Dataset EV2.
Raw mass spectrometry data corresponding to the experiment in Appendix Table S2.
