# Supplementary material for: CMG helicase disassembly is essential and driven by two pathways in budding yeast
Source: EMBO J. 2024 Jul 22;43(18):2. doi: 10.1038/s44318-024-00161-x (PMC11405719; doi:10.1038/s44318-024-00161-x)
Supplement: Supplementary file 5 — Movie EV1 [file 44318_2024_161_MOESM5_ESM.zip › Movie EV1/Movie EV1_README.txt]

Movie EV1
Insertion of TEV cleavage sites into disordered loops of Mcm7.
The structure of S. cerevisiae Mcm7 (from PDB file 7PMK), illustrating three regions (shown in red, pink and magenta) that contain disordered loops.  The latter are poorly conserved at the level of the primary sequence and were selected for insertion of three consecutive TEV cleavage sites (after M167, A219 or T394 of Mcm7).
