# Supplementary material for: CMG helicase disassembly is essential and driven by two pathways in budding yeast
Source: EMBO J. 2024 Jul 22;43(18):2. doi: 10.1038/s44318-024-00161-x (PMC11405719; doi:10.1038/s44318-024-00161-x)
Supplement: Supplementary file 6 — Movie EV2 [file 44318_2024_161_MOESM6_ESM.zip › Movie EV2/Movie EV2_README.txt]

Movie EV2
Surface lysines mutated in Mcm7-10R are close to the RING domain of SCFDia2.
The movie shows the structure of SCFDia2 bound to the yeast replisome (adapted from PDB file 7PMK).  The RING domain of Dia2, and the 10 lysines mutated in Mcm7-10R, are shown in red.
