# Supplementary material for: CMG helicase disassembly is essential and driven by two pathways in budding yeast
Source: EMBO J. 2024 Jul 22;43(18):2. doi: 10.1038/s44318-024-00161-x (PMC11405719; doi:10.1038/s44318-024-00161-x)
Supplement: Supplementary file 7 — Source data Fig. 1 [file 44318_2024_161_MOESM7_ESM.zip]

Archive with 32 entries (26 files):
- Source Data_Figure 1/
- Source Data_Figure 1/.DS_Store
- __MACOSX/Source Data_Figure 1/._.DS_Store
- Source Data_Figure 1/1A/
- Source Data_Figure 1/1B/
- Source Data_Figure 1/1E/
- Source Data_Figure 1/1D/
- Source Data_Figure 1/1C/
- Source Data_Figure 1/1A/.DS_Store
- __MACOSX/Source Data_Figure 1/1A/._.DS_Store
- Source Data_Figure 1/1A/Figure 1A - Blot_anti Mcm7 624-845.pdf
- __MACOSX/Source Data_Figure 1/1A/._Figure 1A - Blot_anti Mcm7 624-845.pdf
- Source Data_Figure 1/1A/Figure 1A - Blot_anti Mcm7 1-222.pdf
- __MACOSX/Source Data_Figure 1/1A/._Figure 1A - Blot_anti Mcm7 1-222.pdf
- Source Data_Figure 1/1B/.DS_Store
- __MACOSX/Source Data_Figure 1/1B/._.DS_Store
- Source Data_Figure 1/1B/Figure 1B_Blots_Mcm7.pdf
- __MACOSX/Source Data_Figure 1/1B/._Figure 1B_Blots_Mcm7.pdf
- Source Data_Figure 1/1E/.DS_Store
- __MACOSX/Source Data_Figure 1/1E/._.DS_Store
- Source Data_Figure 1/1E/Figure 1E_Blots_Mcm7.pdf
- __MACOSX/Source Data_Figure 1/1E/._Figure 1E_Blots_Mcm7.pdf
- Source Data_Figure 1/1D/.DS_Store
- __MACOSX/Source Data_Figure 1/1D/._.DS_Store
- Source Data_Figure 1/1D/Figure 1D_Blots_Mcm7.pdf
- __MACOSX/Source Data_Figure 1/1D/._Figure 1D_Blots_Mcm7.pdf
- Source Data_Figure 1/1C/.DS_Store
- __MACOSX/Source Data_Figure 1/1C/._.DS_Store
- Source Data_Figure 1/1C/Figure 1C - Blot_Mcm7 anti 1-222.pdf
- __MACOSX/Source Data_Figure 1/1C/._Figure 1C - Blot_Mcm7 anti 1-222.pdf
- Source Data_Figure 1/1C/Figure 1C - Blot_Mcm7 anti 624-845.pdf
- __MACOSX/Source Data_Figure 1/1C/._Figure 1C - Blot_Mcm7 anti 624-845.pdf
