# Supplementary material for: CMG helicase disassembly is essential and driven by two pathways in budding yeast
Source: EMBO J. 2024 Jul 22;43(18):2. doi: 10.1038/s44318-024-00161-x (PMC11405719; doi:10.1038/s44318-024-00161-x)
Supplement: Supplementary file 8 — Source data Fig. 2 [file 44318_2024_161_MOESM8_ESM.zip]

Archive with 13 entries (10 files):
- Source Data_Figure 2/
- Source Data_Figure 2/.DS_Store
- __MACOSX/Source Data_Figure 2/._.DS_Store
- Source Data_Figure 2/2C-E/
- Source Data_Figure 2/2A/
- Source Data_Figure 2/2C-E/.DS_Store
- __MACOSX/Source Data_Figure 2/2C-E/._.DS_Store
- Source Data_Figure 2/2C-E/Figures 2 C-E_Blots_Mcm7-Cdc45-Mcm3-Mcm4.pdf
- __MACOSX/Source Data_Figure 2/2C-E/._Figures 2 C-E_Blots_Mcm7-Cdc45-Mcm3-Mcm4.pdf
- Source Data_Figure 2/2A/Figure 2A_Coomassie gel.pdf
- __MACOSX/Source Data_Figure 2/2A/._Figure 2A_Coomassie gel.pdf
- Source Data_Figure 2/2A/.DS_Store
- __MACOSX/Source Data_Figure 2/2A/._.DS_Store
