# Supplementary material for: CMG helicase disassembly is essential and driven by two pathways in budding yeast
Source: EMBO J. 2024 Jul 22;43(18):2. doi: 10.1038/s44318-024-00161-x (PMC11405719; doi:10.1038/s44318-024-00161-x)
Supplement: Supplementary file 9 — Source data Fig. 3 [file 44318_2024_161_MOESM9_ESM.zip]

Archive with 23 entries (20 files):
- Source Data_Figure 3/
- Source Data_Figure 3/3B/
- Source Data_Figure 3/3D/
- Source Data_Figure 3/.DS_Store
- __MACOSX/Source Data_Figure 3/._.DS_Store
- Source Data_Figure 3/3B/.DS_Store
- __MACOSX/Source Data_Figure 3/3B/._.DS_Store
- Source Data_Figure 3/3B/Figure 3B_Blot_Mcm6-Cdc45- Sld5.pdf
- __MACOSX/Source Data_Figure 3/3B/._Figure 3B_Blot_Mcm6-Cdc45- Sld5.pdf
- Source Data_Figure 3/3B/Figure 3B_Blot_Cdc53.pdf
- __MACOSX/Source Data_Figure 3/3B/._Figure 3B_Blot_Cdc53.pdf
- Source Data_Figure 3/3D/.DS_Store
- __MACOSX/Source Data_Figure 3/3D/._.DS_Store
- Source Data_Figure 3/3D/Figure 3D_Blots_Mcm6-Mcm4-Mcm2-Cdc45-Psf2.pdf
- __MACOSX/Source Data_Figure 3/3D/._Figure 3D_Blots_Mcm6-Mcm4-Mcm2-Cdc45-Psf2.pdf
- Source Data_Figure 3/3D/Figure 3D_Blot_Psf3.pdf
- __MACOSX/Source Data_Figure 3/3D/._Figure 3D_Blot_Psf3.pdf
- Source Data_Figure 3/3D/Figure 3D_Blot_Mcm7.pdf
- __MACOSX/Source Data_Figure 3/3D/._Figure 3D_Blot_Mcm7.pdf
- Source Data_Figure 3/3D/Figure 3D_Blot_Mcm5.pdf
- __MACOSX/Source Data_Figure 3/3D/._Figure 3D_Blot_Mcm5.pdf
- Source Data_Figure 3/3D/Figure 3D_Blots_Mcm3-Psf1-Sld5.pdf
- __MACOSX/Source Data_Figure 3/3D/._Figure 3D_Blots_Mcm3-Psf1-Sld5.pdf
