# Supplementary material for: CMG helicase disassembly is essential and driven by two pathways in budding yeast
Source: EMBO J. 2024 Jul 22;43(18):2. doi: 10.1038/s44318-024-00161-x (PMC11405719; doi:10.1038/s44318-024-00161-x)
Supplement: Supplementary file 10 — Source data Fig. 4 [file 44318_2024_161_MOESM10_ESM.zip]

Archive with 98 entries (92 files):
- Source Data_Figure 4/
- Source Data_Figure 4/.DS_Store
- __MACOSX/Source Data_Figure 4/._.DS_Store
- Source Data_Figure 4/4B/
- Source Data_Figure 4/4C/
- Source Data_Figure 4/4D/
- Source Data_Figure 4/4A/
- Source Data_Figure 4/4E-F/
- Source Data_Figure 4/4B/.DS_Store
- __MACOSX/Source Data_Figure 4/4B/._.DS_Store
- Source Data_Figure 4/4B/Figure 4B_Blots_Mcm7-Mcm5-Mcm3-Cdc45-Psf1.pdf
- __MACOSX/Source Data_Figure 4/4B/._Figure 4B_Blots_Mcm7-Mcm5-Mcm3-Cdc45-Psf1.pdf
- Source Data_Figure 4/4B/Figure 4B_Blot_Sld5.pdf
- __MACOSX/Source Data_Figure 4/4B/._Figure 4B_Blot_Sld5.pdf
- Source Data_Figure 4/4C/.DS_Store
- __MACOSX/Source Data_Figure 4/4C/._.DS_Store
- Source Data_Figure 4/4C/Figure 4C_Blots_Mcm6-Psf2-Sld5.pdf
- __MACOSX/Source Data_Figure 4/4C/._Figure 4C_Blots_Mcm6-Psf2-Sld5.pdf
- Source Data_Figure 4/4C/Figure 4C_Blot_Mcm5.pdf
- __MACOSX/Source Data_Figure 4/4C/._Figure 4C_Blot_Mcm5.pdf
- Source Data_Figure 4/4C/Figure 4C_Blots_Mcm7-Cdc45-Psf1-Psf2.pdf
- __MACOSX/Source Data_Figure 4/4C/._Figure 4C_Blots_Mcm7-Cdc45-Psf1-Psf2.pdf
- Source Data_Figure 4/4D/mcm7-10R TAP-Sld5 S+70'.fcs
- __MACOSX/Source Data_Figure 4/4D/._mcm7-10R TAP-Sld5 S+70'.fcs
- Source Data_Figure 4/4D/TAP-Sld5 ASY.fcs
- __MACOSX/Source Data_Figure 4/4D/._TAP-Sld5 ASY.fcs
- Source Data_Figure 4/4D/mcm7-10R TAP-Sld5 S+50'.fcs
- __MACOSX/Source Data_Figure 4/4D/._mcm7-10R TAP-Sld5 S+50'.fcs
- Source Data_Figure 4/4D/TAP-Sld5 S+80'.fcs
- __MACOSX/Source Data_Figure 4/4D/._TAP-Sld5 S+80'.fcs
- Source Data_Figure 4/4D/mcm7-10R TAP-Sld5 S+30'.fcs
- __MACOSX/Source Data_Figure 4/4D/._mcm7-10R TAP-Sld5 S+30'.fcs
- Source Data_Figure 4/4D/mcm7-10R TAP-Sld5 ASY.fcs
- __MACOSX/Source Data_Figure 4/4D/._mcm7-10R TAP-Sld5 ASY.fcs
- Source Data_Figure 4/4D/mcm7-10R TAP-Sld5 S+40'.fcs
- __MACOSX/Source Data_Figure 4/4D/._mcm7-10R TAP-Sld5 S+40'.fcs
- Source Data_Figure 4/4D/mcm7-10R TAP-Sld5 S+60'.fcs
- __MACOSX/Source Data_Figure 4/4D/._mcm7-10R TAP-Sld5 S+60'.fcs
- Source Data_Figure 4/4D/mcm7-10R TAP-Sld5 S+20'.fcs
- __MACOSX/Source Data_Figure 4/4D/._mcm7-10R TAP-Sld5 S+20'.fcs
- Source Data_Figure 4/4D/mcm7-10R TAP-Sld5 G1.fcs
- __MACOSX/Source Data_Figure 4/4D/._mcm7-10R TAP-Sld5 G1.fcs
- Source Data_Figure 4/4D/TAP-Sld5 S+30'.fcs
- __MACOSX/Source Data_Figure 4/4D/._TAP-Sld5 S+30'.fcs
- Source Data_Figure 4/4D/TAP-Sld5 S+70'.fcs
- __MACOSX/Source Data_Figure 4/4D/._TAP-Sld5 S+70'.fcs
- Source Data_Figure 4/4D/mcm7-10R TAP-Sld5 S+80'.fcs
- __MACOSX/Source Data_Figure 4/4D/._mcm7-10R TAP-Sld5 S+80'.fcs
- Source Data_Figure 4/4D/TAP-Sld5 S+50'.fcs
- __MACOSX/Source Data_Figure 4/4D/._TAP-Sld5 S+50'.fcs
- Source Data_Figure 4/4D/TAP-Sld5 G1.fcs
- __MACOSX/Source Data_Figure 4/4D/._TAP-Sld5 G1.fcs
- Source Data_Figure 4/4D/TAP-Sld5 S+20'.fcs
- __MACOSX/Source Data_Figure 4/4D/._TAP-Sld5 S+20'.fcs
- Source Data_Figure 4/4D/TAP-Sld5 S+40'.fcs
- __MACOSX/Source Data_Figure 4/4D/._TAP-Sld5 S+40'.fcs
- Source Data_Figure 4/4D/TAP-Sld5 S+60'.fcs
- __MACOSX/Source Data_Figure 4/4D/._TAP-Sld5 S+60'.fcs
- Source Data_Figure 4/4A/mcm7-10R cdc48-AID TAP-SLD5 release 25min.fcs
- __MACOSX/Source Data_Figure 4/4A/._mcm7-10R cdc48-AID TAP-SLD5 release 25min.fcs
- Source Data_Figure 4/4A/mcm7-10R cdc48-AID TAP-SLD5 G1.fcs
- __MACOSX/Source Data_Figure 4/4A/._mcm7-10R cdc48-AID TAP-SLD5 G1.fcs
- Source Data_Figure 4/4A/mcm7-10R cdc48-AID TAP-SLD5 release 100min.fcs
- __MACOSX/Source Data_Figure 4/4A/._mcm7-10R cdc48-AID TAP-SLD5 release 100min.fcs
- Source Data_Figure 4/4A/cdc48-AID TAP-SLD5 release 25min.fcs
- __MACOSX/Source Data_Figure 4/4A/._cdc48-AID TAP-SLD5 release 25min.fcs
- Source Data_Figure 4/4A/cdc48-AID TAP-SLD5 HU+aux 60min.fcs
- __MACOSX/Source Data_Figure 4/4A/._cdc48-AID TAP-SLD5 HU+aux 60min.fcs
- Source Data_Figure 4/4A/cdc48-AID TAP-SLD5 release 100min.fcs
- __MACOSX/Source Data_Figure 4/4A/._cdc48-AID TAP-SLD5 release 100min.fcs
- Source Data_Figure 4/4A/cdc48-AID TAP-SLD5 HU+60min.fcs
- __MACOSX/Source Data_Figure 4/4A/._cdc48-AID TAP-SLD5 HU+60min.fcs
- Source Data_Figure 4/4A/cdc48-AID TAP-SLD5 release 50min.fcs
- __MACOSX/Source Data_Figure 4/4A/._cdc48-AID TAP-SLD5 release 50min.fcs
- Source Data_Figure 4/4A/mcm7-10R cdc48-AID TAP-SLD5 HU+aux 60min.fcs
- __MACOSX/Source Data_Figure 4/4A/._mcm7-10R cdc48-AID TAP-SLD5 HU+aux 60min.fcs
- Source Data_Figure 4/4A/mcm7-10R cdc48-AID TAP-SLD5 release 50min.fcs
- __MACOSX/Source Data_Figure 4/4A/._mcm7-10R cdc48-AID TAP-SLD5 release 50min.fcs
- Source Data_Figure 4/4A/cdc48-AID TAP-SLD5 G1.fcs
- __MACOSX/Source Data_Figure 4/4A/._cdc48-AID TAP-SLD5 G1.fcs
- Source Data_Figure 4/4A/mcm7-10R cdc48-AID TAP-SLD5 HU+60min.fcs
- __MACOSX/Source Data_Figure 4/4A/._mcm7-10R cdc48-AID TAP-SLD5 HU+60min.fcs
- Source Data_Figure 4/4A/cdc48-AID TAP-SLD5 release 75min.fcs
- __MACOSX/Source Data_Figure 4/4A/._cdc48-AID TAP-SLD5 release 75min.fcs
- Source Data_Figure 4/4A/mcm7-10R cdc48-AID TAP-SLD5 release 75min.fcs
- __MACOSX/Source Data_Figure 4/4A/._mcm7-10R cdc48-AID TAP-SLD5 release 75min.fcs
- Source Data_Figure 4/4E-F/.DS_Store
- __MACOSX/Source Data_Figure 4/4E-F/._.DS_Store
- Source Data_Figure 4/4E-F/Figure 4E-F_Blots_Mcm5-Psf2.pdf
- __MACOSX/Source Data_Figure 4/4E-F/._Figure 4E-F_Blots_Mcm5-Psf2.pdf
- Source Data_Figure 4/4E-F/Figure 4E-F_Blots_Cdc45-Psf3.pdf
- __MACOSX/Source Data_Figure 4/4E-F/._Figure 4E-F_Blots_Cdc45-Psf3.pdf
- Source Data_Figure 4/4E-F/Figure 4E-F_Blots_Mcm7-Cdc45-Psf3.pdf
- __MACOSX/Source Data_Figure 4/4E-F/._Figure 4E-F_Blots_Mcm7-Cdc45-Psf3.pdf
- Source Data_Figure 4/4E-F/Figure 4E-F_Blot_Psf2.pdf
- __MACOSX/Source Data_Figure 4/4E-F/._Figure 4E-F_Blot_Psf2.pdf
- Source Data_Figure 4/4E-F/Figure 4E-F_Blot_Sic1.pdf
- __MACOSX/Source Data_Figure 4/4E-F/._Figure 4E-F_Blot_Sic1.pdf
