# Supplementary material for: CMG helicase disassembly is essential and driven by two pathways in budding yeast
Source: EMBO J. 2024 Jul 22;43(18):2. doi: 10.1038/s44318-024-00161-x (PMC11405719; doi:10.1038/s44318-024-00161-x)
Supplement: Supplementary file 11 — Source data Fig. 5 [file 44318_2024_161_MOESM11_ESM.zip]

Archive with 52 entries (44 files):
- Source Data_Figure 5/
- Source Data_Figure 5/5G/
- Source Data_Figure 5/5A/
- Source Data_Figure 5/5F/
- Source Data_Figure 5/.DS_Store
- __MACOSX/Source Data_Figure 5/._.DS_Store
- Source Data_Figure 5/5C/
- Source Data_Figure 5/5D/
- Source Data_Figure 5/5E/
- Source Data_Figure 5/5B/
- Source Data_Figure 5/5G/Two consecutive cell cycles Rad52-GFP foci counting.xlsx
- __MACOSX/Source Data_Figure 5/5G/._Two consecutive cell cycles Rad52-GFP foci counting.xlsx
- Source Data_Figure 5/5A/dia2 G1.fcs
- __MACOSX/Source Data_Figure 5/5A/._dia2 G1.fcs
- Source Data_Figure 5/5A/dia2-TPR G1.fcs
- __MACOSX/Source Data_Figure 5/5A/._dia2-TPR G1.fcs
- Source Data_Figure 5/5A/mcm7-10R G1.fcs
- __MACOSX/Source Data_Figure 5/5A/._mcm7-10R G1.fcs
- Source Data_Figure 5/5A/mcm7-10R dia2-TPR G1.fcs
- __MACOSX/Source Data_Figure 5/5A/._mcm7-10R dia2-TPR G1.fcs
- Source Data_Figure 5/5F/Rad52-GFP foci in mcm7-10R dia2-ΓêåTPR.xlsx
- __MACOSX/Source Data_Figure 5/5F/._Rad52-GFP foci in mcm7-10R dia2-ΓêåTPR.xlsx
- Source Data_Figure 5/5C/.DS_Store
- __MACOSX/Source Data_Figure 5/5C/._.DS_Store
- Source Data_Figure 5/5C/Figure 5C_Plate image_20 degrees.pdf
- __MACOSX/Source Data_Figure 5/5C/._Figure 5C_Plate image_20 degrees.pdf
- Source Data_Figure 5/5C/Figure 5C_Plate image_30 degrees.pdf
- __MACOSX/Source Data_Figure 5/5C/._Figure 5C_Plate image_30 degrees.pdf
- Source Data_Figure 5/5D/.DS_Store
- __MACOSX/Source Data_Figure 5/5D/._.DS_Store
- Source Data_Figure 5/5D/Figure 5D_Plate image_MMS.pdf
- __MACOSX/Source Data_Figure 5/5D/._Figure 5D_Plate image_MMS.pdf
- Source Data_Figure 5/5D/Figure 5D_Plate image_30 degrees.pdf
- __MACOSX/Source Data_Figure 5/5D/._Figure 5D_Plate image_30 degrees.pdf
- Source Data_Figure 5/5E/.DS_Store
- __MACOSX/Source Data_Figure 5/5E/._.DS_Store
- Source Data_Figure 5/5E/microscopy_bright field.tif
- __MACOSX/Source Data_Figure 5/5E/._microscopy_bright field.tif
- Source Data_Figure 5/5E/READ ME.pdf
- __MACOSX/Source Data_Figure 5/5E/._READ ME.pdf
- Source Data_Figure 5/5E/microscopy_Rad52-GFP.tif
- __MACOSX/Source Data_Figure 5/5E/._microscopy_Rad52-GFP.tif
- Source Data_Figure 5/5E/microscopy_DAPI.tif
- __MACOSX/Source Data_Figure 5/5E/._microscopy_DAPI.tif
- Source Data_Figure 5/5B/.DS_Store
- __MACOSX/Source Data_Figure 5/5B/._.DS_Store
- Source Data_Figure 5/5B/Figure 5B_Blots Psf1.pdf
- __MACOSX/Source Data_Figure 5/5B/._Figure 5B_Blots Psf1.pdf
- Source Data_Figure 5/5B/Figure 5B_Blots_Mcm7-Mcm6-Psf1.pdf
- __MACOSX/Source Data_Figure 5/5B/._Figure 5B_Blots_Mcm7-Mcm6-Psf1.pdf
- Source Data_Figure 5/5B/Figure 5B_Blots_Cdc45.pdf
- __MACOSX/Source Data_Figure 5/5B/._Figure 5B_Blots_Cdc45.pdf
