# Supplementary material for: CMG helicase disassembly is essential and driven by two pathways in budding yeast
Source: EMBO J. 2024 Jul 22;43(18):2. doi: 10.1038/s44318-024-00161-x (PMC11405719; doi:10.1038/s44318-024-00161-x)
Supplement: Supplementary file 11 — Source data Fig. 5 [file 44318_2024_161_MOESM11_ESM.zip › Source Data_Figure 5/5G/Two consecutive cell cycles Rad52-GFP foci counting.xlsx]

## Sheet: 18032024
Strain	Foci-positive cells	Total cells	% Rad52-GFP foci
Control
G1	10	118	8.47458
S+20min	17	96	17.7083
S+40min	29	129	22.4806
S+60min	26	156	16.6667
S+80min	16	51	31.3725
S+100min	13	61	21.3115
mcm7-10R
G1	9	112	8.03571
S+20min	12	111	10.8108
S+40min	34	95	35.7895
S+60min	33	122	27.0492
S+80min	35	61	57.377
S+100min	48	65	73.8462

## Sheet: 22032024
Strain	Foci-positive cells	Total cells	% Rad52-GFP foci
Control
G1	8	128	6.25
S+20min	11	102	10.7843
S+40min	27	110	24.5455
S+60min	20	118	16.9492
S+80min	29	103	28.1553
S+100min	26	103	25.2427
mcm7-10R
G1	9	99	9.09091
S+20min	14	122	11.4754
S+40min	35	126	27.7778
S+60min	21	128	16.4062
S+80min	52	104	50
S+100min	43	71	60.5634

## Sheet: 10112023
Strain	Foci-positive cells	Total cells	% Rad52-GFP foci
Rad52-GFP
G1-phase	3	111	2.7027
S+20min	22	103	21.3592
S+40min	25	97	25.7732
S+60min	15	102	14.7059
S+80min	18	101	17.8218
S+100min	23	97	23.7113
Strain	Foci-positive cells	Total cells	% Rad52-GFP foci
mcm7-10R Rad52-GFP
G1-phase	5	101	4.9505
S+20min	25	121	20.6612
S+40min	33	101	32.6733
S+60min	25	101	24.7525
S+80min	48	110	43.6364
S+100min	55	103	53.3981
