# Supplementary material for: CMG helicase disassembly is essential and driven by two pathways in budding yeast
Source: EMBO J. 2024 Jul 22;43(18):2. doi: 10.1038/s44318-024-00161-x (PMC11405719; doi:10.1038/s44318-024-00161-x)
Supplement: Supplementary file 11 — Source data Fig. 5 [file 44318_2024_161_MOESM11_ESM.zip › Source Data_Figure 5/5F/Rad52-GFP foci in mcm7-10R dia2-ΓêåTPR.xlsx]

## Sheet: 10112022
Strain	Foci-positive cells	Total budded cells (S/G2/M)	% Rad52-GFP foci
Control	26	115	22.6087
dia2∆	72	112	64.2857
mcm7-10R dia2-∆TPR	60	106	56.6038
mcm7-10R	46	105	43.8095
dia2-∆TPR	23	104	22.1154

## Sheet: 22112022
Strain	Foci-positive cells	Total budded cells (S/G2/M)	% Rad52-GFP foci
Control	19	106	17.9245
dia2∆	69	106	65.0943
mcm7-10R dia2-∆TPR	65	105	61.9048
mcm7-10R	53	109	48.6239
dia2-∆TPR	31	103	30.0971

## Sheet: 23112022
Strain	Foci-positive cells	Total budded cells (S/G2/M)	% Rad52-GFP foci		Mean	SD
Control	20	95	21.0526		20.53
dia2∆	63	106	59.434		62.94
mcm7-10R dia2-∆TPR	62	103	60.1942		59.57
mcm7-10R	48	108	44.4444		45.63
dia2-∆TPR	15	91	16.4835		22.9

## Sheet: All experiments
10112022
Strain	Foci-positive cells	Total budded cells (S/G2/M)	% Rad52-GFP foci		Mean	SD
Control	26	115	22.6087		20.53	2.38564
dia2∆	72	112	64.2857		62.94	3.06141
mcm7-10R dia2-∆TPR	60	106	56.6038		59.57	2.70547
mcm7-10R	46	105	43.8095		45.63	2.61561
dia2-∆TPR	23	104	22.1154		22.9	6.8405
22112022
Strain	Foci-positive cells	Total budded cells (S/G2/M)	% Rad52-GFP foci
Control	19	106	17.9245
dia2∆	69	106	65.0943
mcm7-10R dia2-∆TPR	65	105	61.9048
mcm7-10R	53	109	48.6239
dia2-∆TPR	31	103	30.0971
23112022
Strain	Foci-positive cells	Total budded cells (S/G2/M)	% Rad52-GFP foci
Control	20	95	21.0526
dia2∆	63	106	59.434
mcm7-10R dia2-∆TPR	62	103	60.1942
mcm7-10R	48	108	44.4444
dia2-∆TPR	15	91	16.4835
