# Supplementary material for: CMG helicase disassembly is essential and driven by two pathways in budding yeast
Source: EMBO J. 2024 Jul 22;43(18):2. doi: 10.1038/s44318-024-00161-x (PMC11405719; doi:10.1038/s44318-024-00161-x)
Supplement: Supplementary file 12 — Source data Fig. 6 [file 44318_2024_161_MOESM12_ESM.zip]

Archive with 56 entries (48 files):
- Source Data_Figure 6/
- Source Data_Figure 6/6F/
- Source Data_Figure 6/6A/
- Source Data_Figure 6/6G/
- Source Data_Figure 6/.DS_Store
- __MACOSX/Source Data_Figure 6/._.DS_Store
- Source Data_Figure 6/6B/
- Source Data_Figure 6/6E/
- Source Data_Figure 6/6D/
- Source Data_Figure 6/6C/
- Source Data_Figure 6/6F/TAP-Sld5 ASY.fcs
- __MACOSX/Source Data_Figure 6/6F/._TAP-Sld5 ASY.fcs
- Source Data_Figure 6/6F/TAP-Sld5 mcm7-10R rrm3 G1.fcs
- __MACOSX/Source Data_Figure 6/6F/._TAP-Sld5 mcm7-10R rrm3 G1.fcs
- Source Data_Figure 6/6F/TAP-Sld5 mcm7-10R rrm3 ASY.fcs
- __MACOSX/Source Data_Figure 6/6F/._TAP-Sld5 mcm7-10R rrm3 ASY.fcs
- Source Data_Figure 6/6F/TAP-Sld5 G1.fcs
- __MACOSX/Source Data_Figure 6/6F/._TAP-Sld5 G1.fcs
- Source Data_Figure 6/6A/.DS_Store
- __MACOSX/Source Data_Figure 6/6A/._.DS_Store
- Source Data_Figure 6/6A/Figure 6A_Plate image.pdf
- __MACOSX/Source Data_Figure 6/6A/._Figure 6A_Plate image.pdf
- Source Data_Figure 6/6G/Figure 6G_Blot_Psf3.pdf
- __MACOSX/Source Data_Figure 6/6G/._Figure 6G_Blot_Psf3.pdf
- Source Data_Figure 6/6G/Figure 6G_Blots_Psf1-Psf3.pdf
- __MACOSX/Source Data_Figure 6/6G/._Figure 6G_Blots_Psf1-Psf3.pdf
- Source Data_Figure 6/6G/.DS_Store
- __MACOSX/Source Data_Figure 6/6G/._.DS_Store
- Source Data_Figure 6/6G/Figure 6G_Blots_Mcm7-Mcm6-Psf1.pdf
- __MACOSX/Source Data_Figure 6/6G/._Figure 6G_Blots_Mcm7-Mcm6-Psf1.pdf
- Source Data_Figure 6/6G/Figure 6G_Blots_Cdc45.pdf
- __MACOSX/Source Data_Figure 6/6G/._Figure 6G_Blots_Cdc45.pdf
- Source Data_Figure 6/6B/.DS_Store
- __MACOSX/Source Data_Figure 6/6B/._.DS_Store
- Source Data_Figure 6/6B/Figure 6B_Plate image.pdf
- __MACOSX/Source Data_Figure 6/6B/._Figure 6B_Plate image.pdf
- Source Data_Figure 6/6E/Figure 6E_Blots_Mcm7-Mcm6-Cdc45-Psf1-Sld5.pdf
- __MACOSX/Source Data_Figure 6/6E/._Figure 6E_Blots_Mcm7-Mcm6-Cdc45-Psf1-Sld5.pdf
- Source Data_Figure 6/6E/Figure 6E_Blot_Cdc45.pdf
- __MACOSX/Source Data_Figure 6/6E/._Figure 6E_Blot_Cdc45.pdf
- Source Data_Figure 6/6E/.DS_Store
- __MACOSX/Source Data_Figure 6/6E/._.DS_Store
- Source Data_Figure 6/6E/Figure 6E_Blot_Psf1.pdf
- __MACOSX/Source Data_Figure 6/6E/._Figure 6E_Blot_Psf1.pdf
- Source Data_Figure 6/6E/Figure 6E_Blots_Mcm7-Mcm6-Sld5.pdf
- __MACOSX/Source Data_Figure 6/6E/._Figure 6E_Blots_Mcm7-Mcm6-Sld5.pdf
- Source Data_Figure 6/6D/mcm7-10R rrm3 G1.fcs
- __MACOSX/Source Data_Figure 6/6D/._mcm7-10R rrm3 G1.fcs
- Source Data_Figure 6/6D/rrm3 G1.fcs
- __MACOSX/Source Data_Figure 6/6D/._rrm3 G1.fcs
- Source Data_Figure 6/6D/mcm7-10R G1.fcs
- __MACOSX/Source Data_Figure 6/6D/._mcm7-10R G1.fcs
- Source Data_Figure 6/6D/TAP-Sld5 G1.fcs
- __MACOSX/Source Data_Figure 6/6D/._TAP-Sld5 G1.fcs
- Source Data_Figure 6/6C/Rad52-GFP foci in mcm7-10R rrm3Γêå.xlsx
- __MACOSX/Source Data_Figure 6/6C/._Rad52-GFP foci in mcm7-10R rrm3Γêå.xlsx
