# Supplementary material for: CMG helicase disassembly is essential and driven by two pathways in budding yeast
Source: EMBO J. 2024 Jul 22;43(18):2. doi: 10.1038/s44318-024-00161-x (PMC11405719; doi:10.1038/s44318-024-00161-x)
Supplement: Supplementary file 12 — Source data Fig. 6 [file 44318_2024_161_MOESM12_ESM.zip › Source Data_Figure 6/6C/Rad52-GFP foci in mcm7-10R rrm3Γêå.xlsx]

## Sheet: 23112022
Strain	Foci-positive cells	Total budded cells (S/G2/M)	% Rad52-GFP foci
Control	21	116	18.1034
dia2∆	68	107	63.5514
mcm7-10R rrm3∆	94	139	67.6259
mcm7-10R	47	112	41.9643
rrm3∆	50	96	52.0833

## Sheet: 01122022
Strain	Foci-positive cells	Total budded cells (S/G2/M)	% Rad52-GFP foci
Control	26	105	24.7619
dia2∆	72	103	69.9029
mcm7-10R rrm3∆	65	100	65
mcm7-10R	46	89	51.6854
rrm3∆	47	95	49.4737

## Sheet: 16012023
Strain	Foci-positive cells	Total budded cells (S/G2/M)	% Rad52-GFP foci
Control	12	75	16
dia2∆	65	106	61.3208
mcm7-10R rrm3∆	65	100	65
mcm7-10R	38	95	40
rrm3∆	35	84	41.6667
