# Supplementary material for: CMG helicase disassembly is essential and driven by two pathways in budding yeast
Source: EMBO J. 2024 Jul 22;43(18):2. doi: 10.1038/s44318-024-00161-x (PMC11405719; doi:10.1038/s44318-024-00161-x)
Supplement: Supplementary file 13 — Source data Fig. 7 [file 44318_2024_161_MOESM13_ESM.zip]

Archive with 63 entries (60 files):
- Source Data_Figure 7/
- Source Data_Figure 7/.DS_Store
- __MACOSX/Source Data_Figure 7/._.DS_Store
- Source Data_Figure 7/7C/
- Source Data_Figure 7/7B/
- Source Data_Figure 7/7C/Figure 7C_Blots_Mcm7-Psf3.pdf
- __MACOSX/Source Data_Figure 7/7C/._Figure 7C_Blots_Mcm7-Psf3.pdf
- Source Data_Figure 7/7C/Figure 7C_Blot_Mcm6.pdf
- __MACOSX/Source Data_Figure 7/7C/._Figure 7C_Blot_Mcm6.pdf
- Source Data_Figure 7/7C/Figure 7C_Blots_Mcm7-Psf1.pdf
- __MACOSX/Source Data_Figure 7/7C/._Figure 7C_Blots_Mcm7-Psf1.pdf
- Source Data_Figure 7/7C/.DS_Store
- __MACOSX/Source Data_Figure 7/7C/._.DS_Store
- Source Data_Figure 7/7C/Figure 7C_Blot_Cdc45.pdf
- __MACOSX/Source Data_Figure 7/7C/._Figure 7C_Blot_Cdc45.pdf
- Source Data_Figure 7/7C/Figure 7C_Blots_Psf1-Psf3.pdf
- __MACOSX/Source Data_Figure 7/7C/._Figure 7C_Blots_Psf1-Psf3.pdf
- Source Data_Figure 7/7C/Figure 7C_Blots_Mcm6-Cdc45.pdf
- __MACOSX/Source Data_Figure 7/7C/._Figure 7C_Blots_Mcm6-Cdc45.pdf
- Source Data_Figure 7/7B/TAP-Sld5 mcm7-10R rrm3+GAL-RRM3 G1+1h RAFF.fcs
- __MACOSX/Source Data_Figure 7/7B/._TAP-Sld5 mcm7-10R rrm3+GAL-RRM3 G1+1h RAFF.fcs
- Source Data_Figure 7/7B/TAP-Sld5 mcm7-10R rrm3+GAL-RRM3 S+30' RAFF.fcs
- __MACOSX/Source Data_Figure 7/7B/._TAP-Sld5 mcm7-10R rrm3+GAL-RRM3 S+30' RAFF.fcs
- Source Data_Figure 7/7B/TAP-Sld5 mcm7-10R rrm3+GAL-RRM3 alpha-factor+120' RAFF.fcs
- __MACOSX/Source Data_Figure 7/7B/._TAP-Sld5 mcm7-10R rrm3+GAL-RRM3 alpha-factor+120' RAFF.fcs
- Source Data_Figure 7/7B/TAP-Sld5 mcm7-10R rrm3+GAL-RRM3 alpha-factor+180' RAFF.fcs
- __MACOSX/Source Data_Figure 7/7B/._TAP-Sld5 mcm7-10R rrm3+GAL-RRM3 alpha-factor+180' RAFF.fcs
- Source Data_Figure 7/7B/TAP-Sld5 mcm7-10R rrm3+GAL-RRM3 S+10' GAL.fcs
- __MACOSX/Source Data_Figure 7/7B/._TAP-Sld5 mcm7-10R rrm3+GAL-RRM3 S+10' GAL.fcs
- Source Data_Figure 7/7B/TAP-Sld5 mcm7-10R rrm3+GAL-RRM3 alpha-factor+160' GAL.fcs
- __MACOSX/Source Data_Figure 7/7B/._TAP-Sld5 mcm7-10R rrm3+GAL-RRM3 alpha-factor+160' GAL.fcs
- Source Data_Figure 7/7B/TAP-Sld5 mcm7-10R rrm3+GAL-RRM3 S+10' RAFF.fcs
- __MACOSX/Source Data_Figure 7/7B/._TAP-Sld5 mcm7-10R rrm3+GAL-RRM3 S+10' RAFF.fcs
- Source Data_Figure 7/7B/TAP-Sld5 mcm7-10R rrm3+GAL-RRM3 S+40' RAFF.fcs
- __MACOSX/Source Data_Figure 7/7B/._TAP-Sld5 mcm7-10R rrm3+GAL-RRM3 S+40' RAFF.fcs
- Source Data_Figure 7/7B/TAP-Sld5 mcm7-10R rrm3+GAL-RRM3 alpha-factor+80' RAFF.fcs
- __MACOSX/Source Data_Figure 7/7B/._TAP-Sld5 mcm7-10R rrm3+GAL-RRM3 alpha-factor+80' RAFF.fcs
- Source Data_Figure 7/7B/TAP-Sld5 mcm7-10R rrm3+GAL-RRM3 alpha-factor+40' GAL.fcs
- __MACOSX/Source Data_Figure 7/7B/._TAP-Sld5 mcm7-10R rrm3+GAL-RRM3 alpha-factor+40' GAL.fcs
- Source Data_Figure 7/7B/TAP-Sld5 mcm7-10R rrm3+GAL-RRM3 S+20' GAL.fcs
- __MACOSX/Source Data_Figure 7/7B/._TAP-Sld5 mcm7-10R rrm3+GAL-RRM3 S+20' GAL.fcs
- Source Data_Figure 7/7B/TAP-Sld5 mcm7-10R rrm3+GAL-RRM3 alpha-factor+180' GAL.fcs
- __MACOSX/Source Data_Figure 7/7B/._TAP-Sld5 mcm7-10R rrm3+GAL-RRM3 alpha-factor+180' GAL.fcs
- Source Data_Figure 7/7B/TAP-Sld5 mcm7-10R rrm3+GAL-RRM3 S+40' GAL.fcs
- __MACOSX/Source Data_Figure 7/7B/._TAP-Sld5 mcm7-10R rrm3+GAL-RRM3 S+40' GAL.fcs
- Source Data_Figure 7/7B/TAP-Sld5 mcm7-10R rrm3+GAL-RRM3 alpha-factor+160' RAFF.fcs
- __MACOSX/Source Data_Figure 7/7B/._TAP-Sld5 mcm7-10R rrm3+GAL-RRM3 alpha-factor+160' RAFF.fcs
- Source Data_Figure 7/7B/TAP-Sld5 mcm7-10R rrm3+GAL-RRM3 S+20' RAFF.fcs
- __MACOSX/Source Data_Figure 7/7B/._TAP-Sld5 mcm7-10R rrm3+GAL-RRM3 S+20' RAFF.fcs
- Source Data_Figure 7/7B/TAP-Sld5 mcm7-10R rrm3+GAL-RRM3 S+30' GAL.fcs
- __MACOSX/Source Data_Figure 7/7B/._TAP-Sld5 mcm7-10R rrm3+GAL-RRM3 S+30' GAL.fcs
- Source Data_Figure 7/7B/TAP-Sld5 mcm7-10R rrm3+GAL-RRM3 alpha-factor+40' RAFF.fcs
- __MACOSX/Source Data_Figure 7/7B/._TAP-Sld5 mcm7-10R rrm3+GAL-RRM3 alpha-factor+40' RAFF.fcs
- Source Data_Figure 7/7B/TAP-Sld5 mcm7-10R rrm3+GAL-RRM3 G1+1h GAL.fcs
- __MACOSX/Source Data_Figure 7/7B/._TAP-Sld5 mcm7-10R rrm3+GAL-RRM3 G1+1h GAL.fcs
- Source Data_Figure 7/7B/TAP-Sld5 mcm7-10R rrm3+GAL-RRM3 alpha-factor+80' GAL.fcs
- __MACOSX/Source Data_Figure 7/7B/._TAP-Sld5 mcm7-10R rrm3+GAL-RRM3 alpha-factor+80' GAL.fcs
- Source Data_Figure 7/7B/TAP-Sld5 mcm7-10R rrm3+GAL-RRM3 alpha-factor+140' GAL.fcs
- __MACOSX/Source Data_Figure 7/7B/._TAP-Sld5 mcm7-10R rrm3+GAL-RRM3 alpha-factor+140' GAL.fcs
- Source Data_Figure 7/7B/TAP-Sld5 mcm7-10R rrm3+GAL-RRM3 alpha-factor+120' GAL.fcs
- __MACOSX/Source Data_Figure 7/7B/._TAP-Sld5 mcm7-10R rrm3+GAL-RRM3 alpha-factor+120' GAL.fcs
- Source Data_Figure 7/7B/TAP-Sld5 mcm7-10R rrm3+GAL-RRM3 alpha-factor+140' RAFF.fcs
- __MACOSX/Source Data_Figure 7/7B/._TAP-Sld5 mcm7-10R rrm3+GAL-RRM3 alpha-factor+140' RAFF.fcs
