# Supplementary material for: CMG helicase disassembly is essential and driven by two pathways in budding yeast
Source: EMBO J. 2024 Jul 22;43(18):2. doi: 10.1038/s44318-024-00161-x (PMC11405719; doi:10.1038/s44318-024-00161-x)
Supplement: Supplementary file 14 — Source data Fig. 8 [file 44318_2024_161_MOESM14_ESM.zip]

Archive with 49 entries (46 files):
- Source Data_Figure 8/
- Source Data_Figure 8/.DS_Store
- __MACOSX/Source Data_Figure 8/._.DS_Store
- Source Data_Figure 8/8C-D/
- Source Data_Figure 8/8B/
- Source Data_Figure 8/8C-D/.DS_Store
- __MACOSX/Source Data_Figure 8/8C-D/._.DS_Store
- Source Data_Figure 8/8C-D/Figure 8C-D_Blots_Mcm6-Psf1.pdf
- __MACOSX/Source Data_Figure 8/8C-D/._Figure 8C-D_Blots_Mcm6-Psf1.pdf
- Source Data_Figure 8/8C-D/Figure 8C-D_Blots_Cdc45.pdf
- __MACOSX/Source Data_Figure 8/8C-D/._Figure 8C-D_Blots_Cdc45.pdf
- Source Data_Figure 8/8C-D/Figure 8C-D_Blot_Mcm6.pdf
- __MACOSX/Source Data_Figure 8/8C-D/._Figure 8C-D_Blot_Mcm6.pdf
- Source Data_Figure 8/8C-D/Figure 8C-D_Blot_Psf1.pdf
- __MACOSX/Source Data_Figure 8/8C-D/._Figure 8C-D_Blot_Psf1.pdf
- Source Data_Figure 8/8B/TAP-Sld5 mcm7-10R rrm3+GAL-RRM3 S+60' YPG.fcs
- __MACOSX/Source Data_Figure 8/8B/._TAP-Sld5 mcm7-10R rrm3+GAL-RRM3 S+60' YPG.fcs
- Source Data_Figure 8/8B/TAP-Sld5 mcm7-10R rrm3+GAL-RRM3 S+60' YPR.fcs
- __MACOSX/Source Data_Figure 8/8B/._TAP-Sld5 mcm7-10R rrm3+GAL-RRM3 S+60' YPR.fcs
- Source Data_Figure 8/8B/.DS_Store
- __MACOSX/Source Data_Figure 8/8B/._.DS_Store
- Source Data_Figure 8/8B/TAP-Sld5 mcm7-10R rrm3+GAL-RRM3 S+10' YPG.fcs
- __MACOSX/Source Data_Figure 8/8B/._TAP-Sld5 mcm7-10R rrm3+GAL-RRM3 S+10' YPG.fcs
- Source Data_Figure 8/8B/TAP-Sld5 mcm7-10R rrm3+GAL-RRM3 S+10' YPR.fcs
- __MACOSX/Source Data_Figure 8/8B/._TAP-Sld5 mcm7-10R rrm3+GAL-RRM3 S+10' YPR.fcs
- Source Data_Figure 8/8B/TAP-Sld5 mcm7-10R rrm3+GAL-RRM3 S+40' YPG.fcs
- __MACOSX/Source Data_Figure 8/8B/._TAP-Sld5 mcm7-10R rrm3+GAL-RRM3 S+40' YPG.fcs
- Source Data_Figure 8/8B/TAP-Sld5 mcm7-10R rrm3+GAL-RRM3 S+40' YPR.fcs
- __MACOSX/Source Data_Figure 8/8B/._TAP-Sld5 mcm7-10R rrm3+GAL-RRM3 S+40' YPR.fcs
- Source Data_Figure 8/8B/TAP-Sld5 mcm7-10R rrm3+GAL-RRM3 ASY YPR_2.fcs
- __MACOSX/Source Data_Figure 8/8B/._TAP-Sld5 mcm7-10R rrm3+GAL-RRM3 ASY YPR_2.fcs
- Source Data_Figure 8/8B/TAP-Sld5 mcm7-10R rrm3+GAL-RRM3 S+20' YPG.fcs
- __MACOSX/Source Data_Figure 8/8B/._TAP-Sld5 mcm7-10R rrm3+GAL-RRM3 S+20' YPG.fcs
- Source Data_Figure 8/8B/TAP-Sld5 mcm7-10R rrm3+GAL-RRM3 ASY YPR_1.fcs
- __MACOSX/Source Data_Figure 8/8B/._TAP-Sld5 mcm7-10R rrm3+GAL-RRM3 ASY YPR_1.fcs
- Source Data_Figure 8/8B/TAP-Sld5 mcm7-10R rrm3+GAL-RRM3 S+20' YPR.fcs
- __MACOSX/Source Data_Figure 8/8B/._TAP-Sld5 mcm7-10R rrm3+GAL-RRM3 S+20' YPR.fcs
- Source Data_Figure 8/8B/TAP-Sld5 mcm7-10R rrm3+GAL-RRM3 S+50' YPG.fcs
- __MACOSX/Source Data_Figure 8/8B/._TAP-Sld5 mcm7-10R rrm3+GAL-RRM3 S+50' YPG.fcs
- Source Data_Figure 8/8B/TAP-Sld5 mcm7-10R rrm3+GAL-RRM3 S+50' YPR.fcs
- __MACOSX/Source Data_Figure 8/8B/._TAP-Sld5 mcm7-10R rrm3+GAL-RRM3 S+50' YPR.fcs
- Source Data_Figure 8/8B/TAP-Sld5 mcm7-10R rrm3+GAL-RRM3 S+30' YPG.fcs
- __MACOSX/Source Data_Figure 8/8B/._TAP-Sld5 mcm7-10R rrm3+GAL-RRM3 S+30' YPG.fcs
- Source Data_Figure 8/8B/TAP-Sld5 mcm7-10R rrm3+GAL-RRM3 G1+1h YPR.fcs
- __MACOSX/Source Data_Figure 8/8B/._TAP-Sld5 mcm7-10R rrm3+GAL-RRM3 G1+1h YPR.fcs
- Source Data_Figure 8/8B/TAP-Sld5 mcm7-10R rrm3+GAL-RRM3 G1+1h YPG.fcs
- __MACOSX/Source Data_Figure 8/8B/._TAP-Sld5 mcm7-10R rrm3+GAL-RRM3 G1+1h YPG.fcs
- Source Data_Figure 8/8B/TAP-Sld5 mcm7-10R rrm3+GAL-RRM3 S+30' YPR.fcs
- __MACOSX/Source Data_Figure 8/8B/._TAP-Sld5 mcm7-10R rrm3+GAL-RRM3 S+30' YPR.fcs
